# Supplementary material for: Look and ye shall hear: Selective auditory attention modulates the audiovisual correspondence effect
Source: Iperception. 2022 May 23;13(3):20416695221095884. doi: 10.1177/20416695221095884 (PMC9134444; doi:10.1177/20416695221095884)
Supplement: sj-xlsx-1-ipe-10.1177_20416695221095884 - Supplemental material for Look and ye shall hear: Selective auditory attention modulates the audiovisual correspondence effect [file sj-xlsx-1-ipe-10.1177_20416695221095884.xlsx]

## Sheet: raw
sub	Task	Pitch	Loudness	Position	RT
1	Loudness	High	Loud	Centre	697
1	Loudness	High	Loud	Down	525
1	Loudness	Low	Soft	Down	367
1	Loudness	Low	Soft	Centre	449
1	Loudness	High	Soft	Down	675
1	Loudness	Low	Loud	Up	421
1	Loudness	Low	Loud	Down	438
1	Loudness	Low	Loud	Centre	376
1	Loudness	High	Soft	Centre	458
1	Loudness	High	Loud	Up	492
1	Loudness	Low	Soft	Up	446
1	Loudness	Low	Soft	Centre	464
1	Loudness	Low	Loud	Up	577
1	Loudness	Low	Loud	Centre	371
1	Loudness	Low	Soft	Up	437
1	Loudness	High	Loud	Down	391
1	Loudness	High	Soft	Centre	521
1	Loudness	High	Soft	Up	443
1	Loudness	High	Soft	Down	413
1	Loudness	Low	Loud	Down	446
1	Loudness	Low	Soft	Down	386
1	Loudness	High	Loud	Up	436
1	Loudness	Low	Soft	Centre	454
1	Loudness	High	Loud	Centre	376
1	Loudness	High	Soft	Up	745
1	Loudness	High	Loud	Up	635
1	Loudness	High	Soft	Down	381
1	Loudness	High	Soft	Centre	463
1	Loudness	Low	Soft	Down	497
1	Loudness	High	Loud	Down	515
1	Loudness	Low	Loud	Centre	453
1	Loudness	Low	Loud	Down	504
1	Loudness	Low	Loud	Up	378
1	Loudness	High	Loud	Centre	636
1	Loudness	High	Soft	Down	494
1	Loudness	Low	Soft	Up	624
1	Loudness	Low	Loud	Centre	466
1	Loudness	High	Soft	Up	373
1	Loudness	Low	Soft	Down	759
1	Loudness	High	Loud	Up	425
1	Loudness	High	Loud	Down	411
1	Loudness	Low	Loud	Up	445
1	Loudness	High	Soft	Centre	478
1	Loudness	Low	Loud	Down	368
1	Loudness	Low	Loud	Up	386
1	Loudness	High	Soft	Centre	420
1	Loudness	High	Loud	Centre	454
1	Loudness	Low	Loud	Down	423
1	Loudness	Low	Soft	Down	505
1	Loudness	High	Loud	Down	395
1	Loudness	Low	Loud	Centre	445
1	Loudness	High	Loud	Up	479
1	Loudness	High	Soft	Down	417
1	Loudness	Low	Soft	Centre	419
1	Loudness	Low	Soft	Up	484
1	Loudness	Low	Soft	Down	536
1	Loudness	Low	Soft	Centre	506
1	Loudness	High	Loud	Down	380
1	Loudness	Low	Loud	Centre	398
1	Loudness	High	Loud	Up	415
1	Loudness	Low	Loud	Up	369
1	Loudness	High	Soft	Centre	483
1	Loudness	High	Loud	Centre	469
1	Loudness	Low	Soft	Up	598
1	Loudness	Low	Loud	Down	504
1	Loudness	High	Soft	Down	426
1	Loudness	High	Soft	Up	444
1	Loudness	Low	Loud	Down	398
1	Loudness	High	Soft	Up	352
1	Loudness	High	Loud	Centre	482
1	Loudness	High	Soft	Down	579
1	Loudness	Low	Soft	Up	549
1	Loudness	High	Loud	Down	391
1	Loudness	High	Loud	Up	441
1	Loudness	Low	Soft	Centre	571
1	Loudness	Low	Soft	Down	397
1	Loudness	High	Soft	Centre	558
1	Loudness	Low	Loud	Up	384
1	Loudness	Low	Loud	Centre	370
1	Loudness	Low	Soft	Centre	420
1	Loudness	High	Loud	Up	326
1	Loudness	High	Loud	Down	520
1	Loudness	Low	Loud	Centre	378
1	Loudness	High	Loud	Centre	507
1	Loudness	Low	Soft	Down	365
1	Loudness	Low	Loud	Down	415
1	Loudness	Low	Soft	Up	593
1	Loudness	High	Soft	Up	563
1	Loudness	High	Soft	Centre	437
1	Loudness	Low	Loud	Up	423
1	Loudness	Low	Loud	Down	426
1	Loudness	Low	Soft	Up	556
1	Loudness	High	Loud	Centre	430
1	Loudness	High	Soft	Centre	448
1	Loudness	High	Loud	Down	450
1	Loudness	Low	Soft	Centre	388
1	Loudness	Low	Loud	Up	357
1	Loudness	High	Soft	Up	791
1	Loudness	High	Soft	Down	409
1	Loudness	Low	Loud	Centre	395
1	Loudness	Low	Soft	Down	317
1	Loudness	High	Loud	Up	303
1	Loudness	Low	Loud	Up	321
1	Loudness	Low	Loud	Centre	386
1	Loudness	Low	Soft	Up	500
1	Loudness	High	Loud	Centre	390
1	Loudness	Low	Soft	Down	568
1	Loudness	High	Loud	Down	458
1	Loudness	High	Loud	Up	352
1	Loudness	Low	Loud	Down	433
1	Loudness	High	Soft	Centre	467
1	Loudness	High	Soft	Down	389
1	Loudness	Low	Soft	Down	471
1	Loudness	High	Loud	Down	457
1	Loudness	High	Soft	Down	587
1	Loudness	Low	Soft	Up	588
1	Loudness	Low	Loud	Up	446
1	Loudness	High	Loud	Centre	544
1	Loudness	Low	Loud	Down	434
1	Loudness	Low	Soft	Centre	835
1	Loudness	Low	Loud	Centre	422
1	Loudness	High	Soft	Centre	455
1	Loudness	High	Loud	Up	345
1	Loudness	High	Soft	Up	491
1	Loudness	High	Loud	Down	461
1	Loudness	High	Soft	Centre	510
1	Loudness	Low	Soft	Up	688
1	Loudness	Low	Loud	Down	354
1	Loudness	High	Loud	Up	532
1	Loudness	Low	Soft	Centre	534
1	Loudness	High	Loud	Centre	408
1	Loudness	Low	Loud	Up	425
1	Loudness	Low	Soft	Down	495
1	Loudness	Low	Loud	Centre	481
1	Loudness	High	Loud	Up	548
1	Loudness	Low	Loud	Down	362
1	Loudness	Low	Loud	Up	364
1	Loudness	Low	Loud	Centre	382
1	Loudness	High	Loud	Down	400
1	Loudness	High	Soft	Up	579
1	Loudness	High	Loud	Centre	613
1	Loudness	Low	Soft	Up	487
1	Loudness	High	Loud	Up	361
1	Loudness	High	Loud	Down	379
1	Loudness	High	Soft	Up	509
1	Loudness	Low	Soft	Down	622
1	Loudness	Low	Loud	Centre	416
1	Loudness	High	Loud	Centre	594
1	Loudness	High	Soft	Down	516
1	Loudness	Low	Loud	Up	358
1	Loudness	High	Soft	Centre	520
1	Loudness	Low	Soft	Centre	457
1	Loudness	Low	Loud	Down	395
1	Loudness	Low	Soft	Up	621
1	Loudness	Low	Soft	Centre	463
1	Loudness	High	Loud	Centre	385
1	Loudness	High	Loud	Up	472
1	Loudness	Low	Soft	Down	538
1	Loudness	Low	Loud	Centre	428
1	Loudness	Low	Loud	Up	382
1	Loudness	Low	Loud	Down	368
1	Loudness	High	Loud	Down	465
1	Loudness	High	Soft	Up	611
1	Loudness	High	Soft	Centre	437
1	Loudness	Low	Loud	Up	375
1	Loudness	Low	Soft	Up	457
1	Loudness	High	Loud	Down	507
1	Loudness	High	Loud	Centre	444
1	Loudness	High	Loud	Up	446
1	Loudness	High	Soft	Down	528
1	Loudness	Low	Soft	Centre	546
1	Loudness	Low	Loud	Down	454
1	Loudness	Low	Loud	Centre	408
1	Loudness	Low	Soft	Down	617
1	Loudness	High	Loud	Up	443
1	Loudness	Low	Loud	Centre	445
1	Loudness	Low	Loud	Up	367
1	Loudness	Low	Loud	Down	433
1	Loudness	High	Soft	Up	387
1	Loudness	High	Loud	Centre	436
1	Loudness	Low	Soft	Down	358
1	Loudness	Low	Soft	Up	440
1	Loudness	Low	Soft	Centre	474
1	Loudness	High	Soft	Down	460
1	Loudness	High	Loud	Down	510
1	Loudness	High	Soft	Centre	448
1	Loudness	Low	Loud	Down	401
1	Loudness	Low	Soft	Centre	499
1	Loudness	High	Loud	Down	341
1	Loudness	High	Soft	Down	679
1	Loudness	High	Soft	Up	729
1	Loudness	Low	Loud	Centre	462
1	Loudness	Low	Loud	Up	402
1	Loudness	High	Loud	Centre	436
1	Loudness	High	Loud	Up	390
1	Loudness	High	Soft	Down	727
1	Loudness	Low	Soft	Up	393
1	Loudness	Low	Soft	Down	379
1	Loudness	Low	Loud	Up	429
1	Loudness	High	Loud	Up	415
1	Loudness	Low	Loud	Centre	401
1	Loudness	High	Soft	Centre	514
1	Loudness	High	Loud	Down	788
1	Loudness	Low	Loud	Down	406
1	Loudness	High	Loud	Centre	520
1	Loudness	Low	Soft	Centre	489
1	Loudness	High	Soft	Up	539
1	Loudness	Low	Loud	Down	429
1	Loudness	Low	Loud	Centre	383
1	Loudness	High	Soft	Centre	641
1	Loudness	High	Soft	Up	499
1	Loudness	High	Loud	Up	452
1	Loudness	Low	Loud	Up	342
1	Loudness	High	Soft	Down	568
1	Loudness	High	Loud	Centre	602
1	Loudness	Low	Soft	Down	492
1	Loudness	Low	Soft	Up	398
1	Loudness	Low	Soft	Centre	607
1	Loudness	High	Loud	Down	593
1	Loudness	Low	Soft	Centre	579
1	Loudness	Low	Loud	Up	437
1	Loudness	High	Loud	Up	599
1	Loudness	High	Loud	Centre	409
1	Loudness	High	Loud	Down	426
1	Loudness	Low	Soft	Up	412
1	Loudness	High	Soft	Centre	430
1	Loudness	Low	Loud	Down	400
1	Loudness	Low	Loud	Centre	418
1	Loudness	Low	Soft	Down	548
1	Loudness	Low	Soft	Centre	553
1	Loudness	Low	Loud	Centre	539
1	Loudness	Low	Soft	Down	525
1	Loudness	High	Loud	Up	415
1	Loudness	Low	Loud	Up	401
1	Loudness	High	Loud	Centre	450
1	Loudness	High	Soft	Down	820
1	Loudness	High	Soft	Up	518
1	Loudness	High	Loud	Down	584
1	Loudness	High	Soft	Centre	586
1	Loudness	Low	Loud	Down	396
1	Loudness	Low	Soft	Up	557
1	Loudness	High	Soft	Centre	399
1	Loudness	Low	Loud	Up	401
1	Loudness	High	Loud	Down	419
1	Loudness	Low	Loud	Down	389
1	Loudness	High	Loud	Up	534
1	Loudness	Low	Loud	Centre	424
1	Loudness	High	Soft	Up	714
1	Loudness	Low	Soft	Centre	654
1	Loudness	Low	Soft	Up	368
1	Loudness	High	Loud	Centre	418
1	Loudness	High	Soft	Down	643
1	Loudness	Low	Loud	Up	453
1	Loudness	Low	Loud	Down	407
1	Loudness	Low	Soft	Down	504
1	Loudness	High	Loud	Up	394
1	Loudness	Low	Loud	Centre	396
1	Loudness	High	Loud	Centre	510
1	Loudness	High	Loud	Down	592
1	Loudness	Low	Soft	Centre	546
1	Loudness	Low	Soft	Up	484
1	Loudness	High	Soft	Down	581
1	Loudness	High	Soft	Centre	487
1	Loudness	High	Soft	Up	409
1	Loudness	Low	Soft	Up	555
1	Loudness	High	Loud	Centre	413
1	Loudness	High	Loud	Up	559
1	Loudness	Low	Soft	Down	417
1	Loudness	Low	Loud	Up	403
1	Loudness	High	Soft	Down	436
1	Loudness	Low	Loud	Down	470
1	Loudness	High	Loud	Down	472
1	Loudness	Low	Loud	Centre	396
1	Loudness	Low	Soft	Centre	477
1	Loudness	High	Soft	Up	495
1	Loudness	High	Loud	Up	529
1	Loudness	Low	Soft	Down	515
1	Loudness	Low	Loud	Up	389
1	Loudness	Low	Loud	Centre	423
1	Loudness	High	Soft	Down	376
1	Loudness	High	Soft	Centre	506
1	Loudness	Low	Soft	Up	428
1	Loudness	High	Loud	Centre	430
1	Loudness	Low	Soft	Centre	528
1	Loudness	High	Loud	Down	435
1	Loudness	Low	Loud	Down	437
1	Loudness	High	Soft	Centre	471
1	Loudness	High	Soft	Up	393
1	Loudness	High	Loud	Down	459
1	Loudness	Low	Soft	Down	541
1	Loudness	Low	Loud	Up	383
1	Loudness	Low	Soft	Centre	432
1	Loudness	Low	Soft	Up	434
1	Loudness	High	Soft	Down	436
1	Loudness	Low	Loud	Down	582
1	Loudness	High	Loud	Centre	504
1	Loudness	Low	Loud	Centre	425
1	Loudness	High	Loud	Up	411
1	Loudness	Low	Loud	Down	399
1	Loudness	High	Loud	Up	465
1	Loudness	Low	Soft	Down	419
1	Loudness	Low	Soft	Up	436
1	Loudness	High	Loud	Centre	438
1	Loudness	High	Loud	Down	424
1	Loudness	High	Soft	Centre	506
1	Loudness	High	Soft	Down	428
1	Loudness	Low	Loud	Up	494
1	Loudness	Low	Loud	Centre	559
1	Loudness	Low	Soft	Centre	465
1	Loudness	Low	Soft	Up	435
1	Loudness	Low	Soft	Down	373
1	Loudness	High	Loud	Down	455
1	Loudness	Low	Loud	Up	361
1	Loudness	High	Soft	Centre	698
1	Loudness	High	Soft	Up	428
1	Loudness	High	Soft	Down	430
1	Loudness	Low	Soft	Centre	464
1	Loudness	High	Loud	Centre	434
1	Loudness	High	Loud	Up	388
1	Loudness	Low	Loud	Down	565
1	Loudness	Low	Loud	Centre	407
1	Loudness	High	Loud	Down	585
1	Loudness	High	Soft	Centre	539
1	Loudness	High	Soft	Up	445
1	Loudness	Low	Loud	Up	367
1	Loudness	Low	Soft	Up	496
1	Loudness	High	Loud	Up	386
1	Loudness	High	Soft	Down	532
1	Loudness	High	Loud	Centre	406
1	Loudness	Low	Loud	Down	424
1	Loudness	Low	Soft	Centre	554
1	Loudness	Low	Soft	Down	427
1	Loudness	Low	Loud	Centre	477
1	Pitch	Low	Soft	Centre	854
1	Pitch	High	Soft	Up	632
1	Pitch	High	Soft	Centre	666
1	Pitch	Low	Loud	Down	588
1	Pitch	High	Soft	Down	861
1	Pitch	High	Loud	Up	591
1	Pitch	Low	Soft	Up	481
1	Pitch	Low	Loud	Up	707
1	Pitch	High	Loud	Down	501
1	Pitch	High	Loud	Centre	681
1	Pitch	Low	Soft	Down	666
1	Pitch	High	Soft	Up	636
1	Pitch	Low	Soft	Down	766
1	Pitch	High	Loud	Centre	688
1	Pitch	High	Loud	Up	610
1	Pitch	High	Soft	Down	692
1	Pitch	Low	Loud	Centre	565
1	Pitch	High	Soft	Centre	663
1	Pitch	High	Loud	Down	777
1	Pitch	Low	Loud	Up	715
1	Pitch	Low	Soft	Up	589
1	Pitch	Low	Soft	Centre	559
1	Pitch	Low	Loud	Down	689
1	Pitch	High	Loud	Centre	579
1	Pitch	High	Loud	Down	468
1	Pitch	Low	Soft	Centre	854
1	Pitch	Low	Soft	Down	472
1	Pitch	High	Loud	Up	449
1	Pitch	High	Soft	Up	691
1	Pitch	Low	Soft	Up	597
1	Pitch	Low	Loud	Down	790
1	Pitch	Low	Soft	Up	572
1	Pitch	High	Loud	Down	494
1	Pitch	Low	Loud	Down	576
1	Pitch	Low	Loud	Centre	753
1	Pitch	High	Loud	Centre	515
1	Pitch	High	Loud	Up	421
1	Pitch	High	Soft	Up	567
1	Pitch	Low	Loud	Up	952
1	Pitch	Low	Soft	Centre	571
1	Pitch	Low	Soft	Down	428
1	Pitch	Low	Soft	Centre	462
1	Pitch	Low	Loud	Centre	816
1	Pitch	Low	Soft	Down	514
1	Pitch	Low	Loud	Up	740
1	Pitch	High	Soft	Up	486
1	Pitch	High	Soft	Centre	455
1	Pitch	High	Loud	Up	553
1	Pitch	High	Loud	Centre	525
1	Pitch	High	Soft	Down	463
1	Pitch	Low	Loud	Down	624
1	Pitch	High	Loud	Down	578
1	Pitch	High	Soft	Up	870
1	Pitch	High	Soft	Centre	552
1	Pitch	Low	Loud	Centre	522
1	Pitch	High	Loud	Up	412
1	Pitch	High	Loud	Down	477
1	Pitch	Low	Soft	Centre	639
1	Pitch	Low	Soft	Up	865
1	Pitch	Low	Soft	Down	723
1	Pitch	High	Loud	Centre	517
1	Pitch	High	Soft	Down	439
1	Pitch	Low	Soft	Centre	554
1	Pitch	High	Soft	Down	604
1	Pitch	High	Soft	Centre	430
1	Pitch	Low	Soft	Down	498
1	Pitch	Low	Soft	Up	420
1	Pitch	High	Loud	Up	469
1	Pitch	Low	Loud	Down	951
1	Pitch	High	Soft	Up	601
1	Pitch	High	Loud	Centre	523
1	Pitch	High	Loud	Down	461
1	Pitch	Low	Loud	Centre	543
1	Pitch	Low	Soft	Centre	576
1	Pitch	Low	Loud	Centre	562
1	Pitch	High	Soft	Down	628
1	Pitch	Low	Loud	Up	710
1	Pitch	High	Loud	Up	632
1	Pitch	High	Loud	Down	700
1	Pitch	High	Loud	Centre	653
1	Pitch	Low	Soft	Up	623
1	Pitch	High	Soft	Up	481
1	Pitch	Low	Soft	Down	629
1	Pitch	High	Soft	Centre	487
1	Pitch	High	Soft	Down	424
1	Pitch	Low	Loud	Down	602
1	Pitch	High	Loud	Centre	556
1	Pitch	Low	Loud	Up	526
1	Pitch	Low	Soft	Up	416
1	Pitch	Low	Loud	Centre	897
1	Pitch	Low	Soft	Centre	483
1	Pitch	High	Soft	Up	405
1	Pitch	Low	Soft	Down	455
1	Pitch	High	Loud	Down	553
1	Pitch	High	Loud	Up	395
1	Pitch	Low	Soft	Up	429
1	Pitch	High	Loud	Centre	542
1	Pitch	High	Loud	Down	384
1	Pitch	High	Soft	Up	386
1	Pitch	High	Soft	Centre	436
1	Pitch	High	Loud	Up	422
1	Pitch	Low	Soft	Down	362
1	Pitch	Low	Soft	Centre	396
1	Pitch	Low	Loud	Down	865
1	Pitch	Low	Soft	Up	595
1	Pitch	Low	Loud	Down	421
1	Pitch	High	Loud	Up	407
1	Pitch	High	Soft	Up	856
1	Pitch	Low	Loud	Centre	730
1	Pitch	High	Soft	Down	428
1	Pitch	High	Loud	Centre	462
1	Pitch	Low	Loud	Up	496
1	Pitch	Low	Soft	Down	594
1	Pitch	High	Loud	Down	420
1	Pitch	Low	Soft	Centre	581
1	Pitch	High	Soft	Centre	503
1	Pitch	Low	Loud	Down	873
1	Pitch	High	Soft	Centre	475
1	Pitch	High	Soft	Down	476
1	Pitch	Low	Soft	Up	446
1	Pitch	Low	Loud	Up	448
1	Pitch	Low	Soft	Down	354
1	Pitch	High	Loud	Up	324
1	Pitch	High	Soft	Up	357
1	Pitch	Low	Soft	Centre	343
1	Pitch	High	Loud	Centre	745
1	Pitch	High	Loud	Down	379
1	Pitch	Low	Loud	Centre	413
1	Pitch	High	Loud	Up	494
1	Pitch	High	Loud	Centre	658
1	Pitch	High	Soft	Down	484
1	Pitch	Low	Loud	Up	663
1	Pitch	Low	Soft	Centre	601
1	Pitch	High	Loud	Down	427
1	Pitch	Low	Loud	Centre	429
1	Pitch	Low	Soft	Down	545
1	Pitch	Low	Soft	Up	787
1	Pitch	Low	Loud	Down	628
1	Pitch	High	Soft	Centre	726
1	Pitch	High	Soft	Down	488
1	Pitch	High	Loud	Down	458
1	Pitch	Low	Soft	Up	604
1	Pitch	High	Loud	Centre	526
1	Pitch	High	Loud	Up	495
1	Pitch	Low	Loud	Centre	513
1	Pitch	Low	Soft	Centre	467
1	Pitch	Low	Loud	Up	741
1	Pitch	Low	Soft	Down	487
1	Pitch	High	Soft	Up	489
1	Pitch	High	Soft	Down	588
1	Pitch	Low	Loud	Centre	494
1	Pitch	Low	Soft	Up	448
1	Pitch	High	Soft	Up	498
1	Pitch	High	Loud	Up	468
1	Pitch	Low	Soft	Centre	901
1	Pitch	High	Loud	Down	455
1	Pitch	High	Loud	Centre	457
1	Pitch	Low	Loud	Up	573
1	Pitch	Low	Soft	Down	543
1	Pitch	High	Loud	Up	561
1	Pitch	High	Loud	Centre	482
1	Pitch	High	Soft	Up	692
1	Pitch	Low	Soft	Down	550
1	Pitch	Low	Soft	Centre	616
1	Pitch	High	Soft	Centre	538
1	Pitch	Low	Soft	Up	620
1	Pitch	Low	Loud	Down	829
1	Pitch	High	Soft	Down	479
1	Pitch	High	Loud	Down	513
1	Pitch	Low	Loud	Centre	771
1	Pitch	Low	Loud	Up	469
1	Pitch	Low	Loud	Down	375
1	Pitch	High	Loud	Down	361
1	Pitch	High	Soft	Centre	636
1	Pitch	Low	Loud	Centre	494
1	Pitch	Low	Soft	Down	448
1	Pitch	High	Soft	Down	610
1	Pitch	High	Loud	Centre	500
1	Pitch	Low	Soft	Centre	485
1	Pitch	Low	Loud	Up	503
1	Pitch	High	Loud	Up	441
1	Pitch	High	Soft	Up	411
1	Pitch	High	Loud	Centre	477
1	Pitch	Low	Loud	Centre	799
1	Pitch	Low	Soft	Up	561
1	Pitch	Low	Soft	Centre	450
1	Pitch	Low	Soft	Down	500
1	Pitch	High	Soft	Down	502
1	Pitch	High	Loud	Down	760
1	Pitch	High	Soft	Up	682
1	Pitch	Low	Loud	Up	635
1	Pitch	High	Soft	Centre	605
1	Pitch	High	Loud	Up	815
1	Pitch	Low	Loud	Down	881
1	Pitch	Low	Soft	Down	659
1	Pitch	High	Soft	Up	549
1	Pitch	High	Loud	Up	614
1	Pitch	High	Soft	Down	520
1	Pitch	Low	Loud	Up	442
1	Pitch	High	Loud	Down	460
1	Pitch	High	Soft	Centre	397
1	Pitch	Low	Loud	Down	511
1	Pitch	High	Loud	Centre	513
1	Pitch	Low	Soft	Up	547
1	Pitch	Low	Loud	Centre	805
1	Pitch	Low	Soft	Centre	471
1	Pitch	Low	Loud	Down	825
1	Pitch	High	Loud	Up	506
1	Pitch	High	Loud	Down	476
1	Pitch	Low	Soft	Up	590
1	Pitch	High	Loud	Centre	528
1	Pitch	High	Soft	Down	402
1	Pitch	High	Soft	Centre	435
1	Pitch	Low	Soft	Down	711
1	Pitch	Low	Soft	Centre	457
1	Pitch	High	Soft	Up	523
1	Pitch	Low	Loud	Centre	460
1	Pitch	High	Soft	Up	510
1	Pitch	High	Loud	Centre	578
1	Pitch	High	Soft	Centre	452
1	Pitch	High	Loud	Up	438
1	Pitch	Low	Soft	Centre	408
1	Pitch	Low	Soft	Up	506
1	Pitch	Low	Loud	Up	635
1	Pitch	Low	Loud	Down	541
1	Pitch	High	Soft	Down	447
1	Pitch	Low	Soft	Down	449
1	Pitch	High	Loud	Down	499
1	Pitch	High	Soft	Down	372
1	Pitch	Low	Loud	Down	582
1	Pitch	High	Soft	Up	936
1	Pitch	High	Loud	Up	426
1	Pitch	High	Loud	Down	412
1	Pitch	Low	Soft	Up	446
1	Pitch	High	Loud	Centre	559
1	Pitch	Low	Loud	Up	497
1	Pitch	Low	Soft	Down	835
1	Pitch	High	Soft	Centre	756
1	Pitch	Low	Loud	Centre	662
1	Pitch	Low	Soft	Centre	440
1	Pitch	Low	Loud	Up	570
1	Pitch	Low	Soft	Down	444
1	Pitch	High	Loud	Up	430
1	Pitch	High	Loud	Down	400
1	Pitch	High	Soft	Down	401
1	Pitch	Low	Loud	Centre	595
1	Pitch	High	Soft	Centre	421
1	Pitch	High	Soft	Up	519
1	Pitch	Low	Soft	Centre	568
1	Pitch	Low	Soft	Up	778
1	Pitch	Low	Loud	Down	476
1	Pitch	High	Loud	Centre	446
1	Pitch	Low	Soft	Centre	448
1	Pitch	Low	Loud	Up	481
1	Pitch	High	Soft	Down	499
1	Pitch	Low	Loud	Down	613
1	Pitch	High	Loud	Down	423
1	Pitch	Low	Soft	Up	617
1	Pitch	High	Loud	Up	395
1	Pitch	Low	Loud	Centre	748
1	Pitch	High	Soft	Centre	414
1	Pitch	High	Loud	Centre	592
1	Pitch	High	Soft	Up	610
1	Pitch	Low	Soft	Down	627
1	Pitch	High	Loud	Down	421
1	Pitch	Low	Soft	Centre	455
1	Pitch	Low	Soft	Down	377
1	Pitch	High	Soft	Up	459
1	Pitch	Low	Loud	Centre	669
1	Pitch	Low	Loud	Down	415
1	Pitch	High	Soft	Centre	416
1	Pitch	High	Loud	Centre	548
1	Pitch	High	Soft	Down	422
1	Pitch	High	Loud	Up	328
1	Pitch	Low	Soft	Up	586
1	Pitch	Low	Soft	Down	363
1	Pitch	High	Loud	Down	445
1	Pitch	High	Loud	Up	431
1	Pitch	High	Soft	Down	433
1	Pitch	Low	Soft	Centre	484
1	Pitch	Low	Loud	Up	486
1	Pitch	High	Soft	Up	536
1	Pitch	Low	Loud	Centre	506
1	Pitch	Low	Soft	Up	524
1	Pitch	High	Loud	Centre	430
1	Pitch	High	Soft	Centre	496
1	Pitch	Low	Loud	Down	625
1	Pitch	High	Soft	Up	995
1	Pitch	Low	Soft	Centre	533
1	Pitch	Low	Loud	Centre	375
1	Pitch	High	Loud	Down	601
1	Pitch	High	Loud	Up	426
1	Pitch	High	Loud	Centre	380
1	Pitch	High	Soft	Centre	414
1	Pitch	Low	Soft	Down	448
1	Pitch	Low	Soft	Up	418
1	Pitch	Low	Loud	Up	931
1	Pitch	High	Soft	Down	421
1	Pitch	Low	Soft	Up	487
1	Pitch	Low	Soft	Centre	667
1	Pitch	Low	Soft	Down	365
1	Pitch	High	Loud	Up	399
1	Pitch	High	Soft	Up	320
1	Pitch	High	Soft	Centre	418
1	Pitch	High	Loud	Centre	356
1	Pitch	Low	Loud	Up	741
1	Pitch	Low	Loud	Centre	439
1	Pitch	High	Loud	Down	425
1	Pitch	Low	Loud	Down	619
1	Pitch	Low	Loud	Centre	685
1	Pitch	High	Loud	Up	415
1	Pitch	High	Loud	Centre	449
1	Pitch	Low	Soft	Centre	450
1	Pitch	Low	Loud	Down	644
1	Pitch	High	Loud	Down	454
1	Pitch	High	Soft	Down	392
1	Pitch	Low	Soft	Down	394
1	Pitch	Low	Loud	Up	619
1	Pitch	High	Soft	Up	461
1	Pitch	High	Soft	Centre	463
1	Pitch	Low	Soft	Up	545
1	Pitch	Low	Soft	Down	419
1	Pitch	Low	Loud	Up	676
1	Pitch	Low	Soft	Up	358
1	Pitch	Low	Loud	Down	552
1	Pitch	High	Loud	Down	378
1	Pitch	High	Loud	Up	364
1	Pitch	High	Soft	Centre	609
1	Pitch	High	Soft	Up	419
1	Pitch	High	Soft	Down	453
1	Pitch	High	Loud	Centre	455
2	Loudness	High	Loud	Centre	848
2	Loudness	Low	Loud	Up	594
2	Loudness	Low	Loud	Down	452
2	Loudness	Low	Soft	Centre	406
2	Loudness	High	Soft	Centre	488
2	Loudness	High	Loud	Down	521
2	Loudness	Low	Loud	Centre	747
2	Loudness	Low	Soft	Up	525
2	Loudness	High	Soft	Down	559
2	Loudness	High	Soft	Up	385
2	Loudness	High	Loud	Up	691
2	Loudness	Low	Soft	Down	420
2	Loudness	High	Loud	Centre	582
2	Loudness	Low	Loud	Up	632
2	Loudness	Low	Loud	Down	474
2	Loudness	Low	Soft	Centre	428
2	Loudness	High	Loud	Down	477
2	Loudness	High	Soft	Centre	735
2	Loudness	Low	Soft	Down	849
2	Loudness	High	Soft	Up	819
2	Loudness	Low	Loud	Centre	373
2	Loudness	High	Soft	Down	487
2	Loudness	High	Loud	Up	856
2	Loudness	Low	Soft	Up	538
2	Loudness	Low	Loud	Centre	391
2	Loudness	Low	Loud	Up	505
2	Loudness	High	Soft	Up	538
2	Loudness	High	Soft	Down	572
2	Loudness	Low	Soft	Down	654
2	Loudness	High	Soft	Centre	544
2	Loudness	High	Loud	Centre	450
2	Loudness	High	Loud	Down	773
2	Loudness	Low	Soft	Centre	535
2	Loudness	High	Loud	Up	537
2	Loudness	Low	Soft	Up	651
2	Loudness	Low	Soft	Centre	445
2	Loudness	High	Soft	Centre	608
2	Loudness	High	Loud	Up	514
2	Loudness	Low	Soft	Up	500
2	Loudness	Low	Loud	Down	710
2	Loudness	Low	Loud	Centre	631
2	Loudness	High	Soft	Up	585
2	Loudness	Low	Soft	Down	557
2	Loudness	High	Loud	Down	655
2	Loudness	High	Loud	Centre	721
2	Loudness	High	Soft	Down	675
2	Loudness	High	Loud	Up	628
2	Loudness	Low	Soft	Up	614
2	Loudness	Low	Soft	Down	456
2	Loudness	High	Soft	Centre	778
2	Loudness	Low	Loud	Down	923
2	Loudness	Low	Loud	Up	511
2	Loudness	High	Soft	Up	577
2	Loudness	Low	Soft	Centre	563
2	Loudness	Low	Loud	Centre	597
2	Loudness	High	Loud	Centre	631
2	Loudness	Low	Loud	Down	536
2	Loudness	High	Soft	Down	362
2	Loudness	Low	Soft	Up	540
2	Loudness	Low	Soft	Centre	398
2	Loudness	Low	Loud	Centre	481
2	Loudness	Low	Soft	Down	579
2	Loudness	High	Loud	Up	421
2	Loudness	High	Loud	Down	423
2	Loudness	High	Soft	Up	649
2	Loudness	High	Soft	Centre	426
2	Loudness	High	Loud	Centre	956
2	Loudness	High	Loud	Up	670
2	Loudness	Low	Soft	Down	704
2	Loudness	High	Soft	Up	977
2	Loudness	Low	Soft	Centre	611
2	Loudness	High	Loud	Centre	661
2	Loudness	Low	Loud	Up	679
2	Loudness	High	Soft	Centre	457
2	Loudness	Low	Loud	Centre	619
2	Loudness	Low	Soft	Up	669
2	Loudness	Low	Loud	Down	575
2	Loudness	High	Loud	Down	704
2	Loudness	High	Soft	Down	514
2	Loudness	Low	Soft	Down	676
2	Loudness	High	Loud	Up	566
2	Loudness	Low	Loud	Up	728
2	Loudness	High	Loud	Down	986
2	Loudness	High	Soft	Centre	476
2	Loudness	Low	Soft	Centre	573
2	Loudness	High	Soft	Down	591
2	Loudness	High	Loud	Centre	465
2	Loudness	Low	Soft	Up	661
2	Loudness	High	Soft	Up	535
2	Loudness	Low	Loud	Centre	505
2	Loudness	High	Soft	Down	474
2	Loudness	Low	Loud	Up	476
2	Loudness	High	Soft	Centre	510
2	Loudness	Low	Soft	Centre	560
2	Loudness	High	Loud	Down	706
2	Loudness	High	Soft	Up	692
2	Loudness	High	Loud	Up	661
2	Loudness	High	Loud	Centre	615
2	Loudness	Low	Loud	Centre	665
2	Loudness	Low	Loud	Down	459
2	Loudness	Low	Soft	Down	557
2	Loudness	Low	Soft	Up	623
2	Loudness	Low	Soft	Down	497
2	Loudness	Low	Soft	Centre	610
2	Loudness	Low	Loud	Down	660
2	Loudness	Low	Loud	Centre	710
2	Loudness	Low	Soft	Up	584
2	Loudness	Low	Loud	Up	874
2	Loudness	High	Soft	Down	940
2	Loudness	High	Soft	Centre	510
2	Loudness	High	Loud	Down	847
2	Loudness	High	Loud	Centre	529
2	Loudness	High	Loud	Up	467
2	Loudness	Low	Loud	Up	631
2	Loudness	High	Soft	Centre	505
2	Loudness	High	Soft	Up	586
2	Loudness	High	Loud	Centre	524
2	Loudness	High	Loud	Up	574
2	Loudness	Low	Soft	Down	720
2	Loudness	Low	Soft	Up	466
2	Loudness	Low	Soft	Centre	628
2	Loudness	High	Loud	Down	549
2	Loudness	Low	Loud	Down	679
2	Loudness	Low	Loud	Centre	489
2	Loudness	High	Soft	Down	763
2	Loudness	Low	Soft	Centre	637
2	Loudness	Low	Loud	Up	575
2	Loudness	High	Soft	Up	673
2	Loudness	Low	Loud	Down	722
2	Loudness	Low	Soft	Up	548
2	Loudness	Low	Loud	Centre	518
2	Loudness	High	Soft	Down	456
2	Loudness	High	Loud	Centre	634
2	Loudness	Low	Soft	Down	668
2	Loudness	High	Loud	Down	589
2	Loudness	High	Soft	Centre	543
2	Loudness	High	Loud	Up	481
2	Loudness	Low	Soft	Down	707
2	Loudness	High	Soft	Centre	517
2	Loudness	High	Loud	Up	471
2	Loudness	Low	Soft	Up	585
2	Loudness	High	Loud	Centre	698
2	Loudness	Low	Soft	Centre	492
2	Loudness	High	Soft	Down	510
2	Loudness	Low	Loud	Down	528
2	Loudness	Low	Loud	Up	514
2	Loudness	Low	Loud	Centre	611
2	Loudness	High	Loud	Down	757
2	Loudness	High	Soft	Up	471
2	Loudness	High	Soft	Centre	425
2	Loudness	Low	Soft	Up	907
2	Loudness	Low	Loud	Centre	589
2	Loudness	High	Loud	Centre	638
2	Loudness	Low	Soft	Centre	496
2	Loudness	Low	Soft	Down	562
2	Loudness	High	Soft	Up	612
2	Loudness	Low	Loud	Up	614
2	Loudness	High	Loud	Up	616
2	Loudness	Low	Loud	Down	697
2	Loudness	High	Soft	Down	443
2	Loudness	High	Soft	Down	495
2	Loudness	Low	Soft	Centre	640
2	Loudness	High	Loud	Centre	658
2	Loudness	Low	Loud	Centre	756
2	Loudness	High	Soft	Centre	678
2	Loudness	Low	Soft	Down	536
2	Loudness	Low	Soft	Up	762
2	Loudness	Low	Loud	Down	667
2	Loudness	Low	Loud	Up	493
2	Loudness	High	Loud	Down	879
2	Loudness	High	Loud	Up	529
2	Loudness	High	Soft	Up	691
2	Loudness	High	Soft	Down	485
2	Loudness	Low	Soft	Down	598
2	Loudness	High	Soft	Up	520
2	Loudness	High	Soft	Centre	604
2	Loudness	Low	Loud	Up	670
2	Loudness	Low	Soft	Up	560
2	Loudness	High	Loud	Centre	705
2	Loudness	Low	Loud	Down	803
2	Loudness	High	Loud	Up	741
2	Loudness	Low	Soft	Centre	551
2	Loudness	High	Loud	Down	713
2	Loudness	High	Loud	Up	573
2	Loudness	High	Soft	Up	590
2	Loudness	Low	Loud	Down	864
2	Loudness	High	Soft	Down	754
2	Loudness	High	Loud	Centre	676
2	Loudness	Low	Loud	Centre	838
2	Loudness	High	Loud	Down	632
2	Loudness	Low	Soft	Centre	506
2	Loudness	High	Soft	Centre	523
2	Loudness	Low	Soft	Up	589
2	Loudness	Low	Soft	Down	447
2	Loudness	High	Loud	Up	513
2	Loudness	Low	Loud	Centre	547
2	Loudness	High	Loud	Down	565
2	Loudness	Low	Soft	Down	454
2	Loudness	High	Soft	Down	488
2	Loudness	High	Soft	Up	522
2	Loudness	Low	Loud	Up	540
2	Loudness	High	Loud	Centre	733
2	Loudness	Low	Soft	Centre	511
2	Loudness	Low	Soft	Up	465
2	Loudness	High	Soft	Centre	691
2	Loudness	Low	Loud	Down	485
2	Loudness	High	Soft	Centre	583
2	Loudness	Low	Soft	Centre	648
2	Loudness	Low	Loud	Centre	602
2	Loudness	High	Loud	Up	716
2	Loudness	High	Loud	Down	638
2	Loudness	Low	Soft	Up	464
2	Loudness	Low	Soft	Down	434
2	Loudness	High	Soft	Up	611
2	Loudness	High	Soft	Down	437
2	Loudness	Low	Loud	Up	615
2	Loudness	Low	Loud	Down	713
2	Loudness	High	Loud	Centre	747
2	Loudness	Low	Loud	Centre	908
2	Loudness	High	Loud	Up	622
2	Loudness	Low	Loud	Down	512
2	Loudness	High	Loud	Centre	530
2	Loudness	High	Soft	Up	468
2	Loudness	Low	Loud	Up	534
2	Loudness	Low	Soft	Down	490
2	Loudness	High	Soft	Down	427
2	Loudness	High	Loud	Down	589
2	Loudness	Low	Soft	Centre	543
2	Loudness	Low	Soft	Up	577
2	Loudness	Low	Soft	Centre	451
2	Loudness	High	Soft	Centre	644
2	Loudness	High	Loud	Up	470
2	Loudness	Low	Loud	Up	552
2	Loudness	High	Loud	Centre	506
2	Loudness	Low	Loud	Centre	508
2	Loudness	High	Soft	Up	414
2	Loudness	High	Soft	Down	400
2	Loudness	Low	Soft	Up	513
2	Loudness	Low	Loud	Down	579
2	Loudness	Low	Soft	Down	645
2	Loudness	High	Loud	Down	551
2	Loudness	High	Soft	Down	569
2	Loudness	High	Soft	Centre	506
2	Loudness	High	Soft	Up	540
2	Loudness	High	Loud	Down	590
2	Loudness	Low	Loud	Down	688
2	Loudness	Low	Soft	Centre	658
2	Loudness	Low	Loud	Up	500
2	Loudness	High	Loud	Up	629
2	Loudness	Low	Soft	Up	519
2	Loudness	High	Loud	Centre	649
2	Loudness	Low	Soft	Down	651
2	Loudness	Low	Loud	Centre	541
2	Loudness	Low	Loud	Up	496
2	Loudness	High	Loud	Centre	498
2	Loudness	Low	Soft	Centre	564
2	Loudness	Low	Soft	Down	454
2	Loudness	Low	Loud	Down	552
2	Loudness	High	Loud	Up	442
2	Loudness	Low	Soft	Up	540
2	Loudness	High	Soft	Up	877
2	Loudness	High	Soft	Down	479
2	Loudness	Low	Loud	Centre	465
2	Loudness	High	Soft	Centre	499
2	Loudness	Low	Soft	Down	517
2	Loudness	Low	Loud	Centre	535
2	Loudness	High	Soft	Up	602
2	Loudness	Low	Loud	Down	508
2	Loudness	High	Soft	Down	462
2	Loudness	Low	Loud	Up	562
2	Loudness	High	Loud	Down	500
2	Loudness	High	Loud	Centre	629
2	Loudness	High	Soft	Centre	583
2	Loudness	Low	Soft	Up	681
2	Loudness	Low	Loud	Up	699
2	Loudness	Low	Soft	Down	621
2	Loudness	Low	Soft	Up	639
2	Loudness	High	Soft	Up	784
2	Loudness	High	Soft	Down	466
2	Loudness	High	Loud	Centre	564
2	Loudness	Low	Loud	Centre	742
2	Loudness	High	Loud	Down	664
2	Loudness	High	Soft	Centre	826
2	Loudness	Low	Soft	Centre	875
2	Loudness	Low	Loud	Down	685
2	Loudness	High	Loud	Up	815
2	Loudness	High	Loud	Centre	609
2	Loudness	High	Loud	Down	547
2	Loudness	Low	Loud	Up	741
2	Loudness	Low	Soft	Up	838
2	Loudness	High	Soft	Centre	648
2	Loudness	High	Soft	Up	538
2	Loudness	Low	Loud	Down	460
2	Loudness	Low	Soft	Down	766
2	Loudness	High	Loud	Up	498
2	Loudness	Low	Loud	Centre	692
2	Loudness	Low	Soft	Centre	870
2	Loudness	Low	Loud	Down	631
2	Loudness	Low	Loud	Up	713
2	Loudness	Low	Loud	Centre	955
2	Loudness	High	Loud	Up	829
2	Loudness	Low	Soft	Down	623
2	Loudness	Low	Soft	Up	817
2	Loudness	High	Soft	Centre	739
2	Loudness	High	Soft	Up	501
2	Loudness	High	Soft	Down	470
2	Loudness	Low	Soft	Centre	536
2	Loudness	High	Loud	Centre	554
2	Loudness	High	Loud	Down	764
2	Loudness	High	Soft	Down	495
2	Loudness	High	Loud	Up	545
2	Loudness	Low	Soft	Down	517
2	Loudness	High	Loud	Down	535
2	Loudness	Low	Loud	Centre	584
2	Loudness	Low	Soft	Up	634
2	Loudness	Low	Loud	Up	700
2	Loudness	Low	Soft	Centre	942
2	Loudness	High	Soft	Centre	528
2	Loudness	High	Loud	Centre	561
2	Loudness	High	Loud	Down	675
2	Loudness	High	Soft	Down	453
2	Loudness	Low	Soft	Down	519
2	Loudness	High	Loud	Up	713
2	Loudness	Low	Loud	Centre	714
2	Loudness	High	Loud	Centre	620
2	Loudness	High	Soft	Up	574
2	Loudness	Low	Soft	Centre	544
2	Loudness	High	Soft	Centre	770
2	Loudness	Low	Loud	Up	436
2	Loudness	Low	Soft	Up	518
2	Loudness	Low	Loud	Down	775
2	Loudness	Low	Soft	Down	569
2	Loudness	High	Loud	Centre	571
2	Loudness	Low	Soft	Centre	621
2	Loudness	Low	Loud	Centre	847
2	Loudness	High	Loud	Down	672
2	Loudness	High	Soft	Centre	530
2	Loudness	High	Soft	Up	772
2	Loudness	Low	Soft	Up	854
2	Loudness	High	Soft	Down	808
2	Loudness	High	Loud	Up	666
2	Loudness	Low	Loud	Up	749
2	Pitch	High	Loud	Centre	594
2	Pitch	Low	Loud	Down	468
2	Pitch	High	Soft	Up	582
2	Pitch	High	Soft	Down	520
2	Pitch	Low	Loud	Centre	618
2	Pitch	High	Loud	Up	524
2	Pitch	Low	Soft	Down	765
2	Pitch	Low	Soft	Up	479
2	Pitch	High	Soft	Centre	545
2	Pitch	High	Loud	Down	579
2	Pitch	Low	Soft	Centre	533
2	Pitch	Low	Loud	Up	551
2	Pitch	Low	Soft	Centre	504
2	Pitch	Low	Loud	Down	570
2	Pitch	High	Loud	Down	524
2	Pitch	Low	Loud	Centre	622
2	Pitch	High	Soft	Centre	560
2	Pitch	Low	Soft	Up	529
2	Pitch	High	Soft	Up	547
2	Pitch	High	Loud	Up	597
2	Pitch	High	Loud	Centre	519
2	Pitch	Low	Soft	Down	553
2	Pitch	Low	Loud	Up	571
2	Pitch	High	Soft	Down	476
2	Pitch	Low	Loud	Centre	526
2	Pitch	Low	Soft	Up	512
2	Pitch	High	Soft	Up	450
2	Pitch	Low	Loud	Down	676
2	Pitch	Low	Soft	Centre	486
2	Pitch	Low	Loud	Up	424
2	Pitch	High	Loud	Down	442
2	Pitch	Low	Soft	Down	412
2	Pitch	High	Soft	Down	413
2	Pitch	High	Loud	Up	383
2	Pitch	High	Soft	Centre	657
2	Pitch	High	Loud	Centre	499
2	Pitch	High	Loud	Down	485
2	Pitch	Low	Loud	Centre	487
2	Pitch	Low	Soft	Centre	456
2	Pitch	Low	Loud	Down	394
2	Pitch	Low	Loud	Up	508
2	Pitch	High	Loud	Centre	382
2	Pitch	Low	Soft	Up	480
2	Pitch	High	Soft	Down	482
2	Pitch	Low	Soft	Down	580
2	Pitch	High	Loud	Up	534
2	Pitch	High	Soft	Centre	503
2	Pitch	High	Soft	Up	377
2	Pitch	Low	Soft	Centre	363
2	Pitch	High	Loud	Down	589
2	Pitch	High	Loud	Centre	543
2	Pitch	Low	Soft	Up	432
2	Pitch	Low	Loud	Down	498
2	Pitch	Low	Loud	Centre	468
2	Pitch	High	Soft	Down	470
2	Pitch	Low	Soft	Down	536
2	Pitch	High	Soft	Up	474
2	Pitch	High	Loud	Up	444
2	Pitch	High	Soft	Centre	381
2	Pitch	Low	Loud	Up	415
2	Pitch	High	Loud	Centre	465
2	Pitch	High	Soft	Centre	483
2	Pitch	Low	Loud	Down	357
2	Pitch	Low	Loud	Up	454
2	Pitch	High	Loud	Up	424
2	Pitch	Low	Soft	Centre	554
2	Pitch	High	Soft	Up	508
2	Pitch	Low	Loud	Centre	462
2	Pitch	Low	Soft	Up	511
2	Pitch	Low	Soft	Down	465
2	Pitch	High	Loud	Down	515
2	Pitch	High	Soft	Down	533
2	Pitch	Low	Loud	Down	519
2	Pitch	Low	Loud	Centre	472
2	Pitch	High	Loud	Up	490
2	Pitch	High	Loud	Down	524
2	Pitch	Low	Soft	Down	494
2	Pitch	Low	Soft	Up	464
2	Pitch	Low	Soft	Centre	466
2	Pitch	High	Soft	Centre	484
2	Pitch	High	Soft	Up	533
2	Pitch	Low	Loud	Up	423
2	Pitch	High	Soft	Down	697
2	Pitch	High	Loud	Centre	427
2	Pitch	Low	Soft	Centre	317
2	Pitch	High	Loud	Down	495
2	Pitch	High	Loud	Up	432
2	Pitch	Low	Loud	Centre	258
2	Pitch	Low	Soft	Down	404
2	Pitch	High	Soft	Up	422
2	Pitch	Low	Loud	Down	344
2	Pitch	High	Soft	Down	473
2	Pitch	Low	Soft	Up	619
2	Pitch	High	Soft	Centre	493
2	Pitch	Low	Loud	Up	527
2	Pitch	High	Loud	Centre	465
2	Pitch	Low	Loud	Centre	451
2	Pitch	Low	Soft	Centre	532
2	Pitch	High	Soft	Down	470
2	Pitch	Low	Soft	Up	392
2	Pitch	High	Soft	Up	538
2	Pitch	High	Loud	Down	604
2	Pitch	High	Loud	Up	589
2	Pitch	High	Loud	Centre	463
2	Pitch	Low	Loud	Down	465
2	Pitch	Low	Loud	Up	467
2	Pitch	High	Soft	Centre	501
2	Pitch	Low	Soft	Down	423
2	Pitch	Low	Loud	Down	424
2	Pitch	High	Loud	Centre	458
2	Pitch	Low	Soft	Centre	412
2	Pitch	High	Soft	Up	462
2	Pitch	Low	Soft	Down	448
2	Pitch	High	Loud	Up	626
2	Pitch	High	Soft	Down	595
2	Pitch	Low	Soft	Up	581
2	Pitch	Low	Loud	Centre	535
2	Pitch	High	Loud	Down	505
2	Pitch	Low	Loud	Up	507
2	Pitch	High	Soft	Centre	685
2	Pitch	Low	Soft	Up	543
2	Pitch	Low	Soft	Down	529
2	Pitch	High	Soft	Up	723
2	Pitch	High	Soft	Down	613
2	Pitch	Low	Loud	Centre	486
2	Pitch	Low	Loud	Down	488
2	Pitch	High	Soft	Centre	602
2	Pitch	High	Loud	Up	540
2	Pitch	High	Loud	Down	574
2	Pitch	High	Loud	Centre	511
2	Pitch	Low	Loud	Up	497
2	Pitch	Low	Soft	Centre	451
2	Pitch	Low	Soft	Down	501
2	Pitch	High	Soft	Up	695
2	Pitch	High	Soft	Down	713
2	Pitch	Low	Soft	Centre	522
2	Pitch	High	Loud	Up	652
2	Pitch	Low	Soft	Up	542
2	Pitch	High	Loud	Centre	560
2	Pitch	Low	Loud	Centre	530
2	Pitch	Low	Loud	Down	484
2	Pitch	High	Loud	Down	598
2	Pitch	High	Soft	Centre	647
2	Pitch	Low	Loud	Up	585
2	Pitch	High	Loud	Up	491
2	Pitch	Low	Soft	Centre	477
2	Pitch	High	Soft	Centre	687
2	Pitch	Low	Soft	Down	640
2	Pitch	High	Soft	Down	690
2	Pitch	Low	Loud	Down	612
2	Pitch	High	Loud	Down	662
2	Pitch	High	Soft	Up	584
2	Pitch	High	Loud	Centre	618
2	Pitch	Low	Soft	Up	555
2	Pitch	Low	Loud	Up	541
2	Pitch	Low	Loud	Centre	543
2	Pitch	High	Loud	Up	529
2	Pitch	Low	Soft	Down	515
2	Pitch	Low	Soft	Up	693
2	Pitch	High	Soft	Up	742
2	Pitch	Low	Loud	Down	472
2	Pitch	Low	Loud	Up	458
2	Pitch	High	Soft	Centre	812
2	Pitch	High	Loud	Down	702
2	Pitch	High	Loud	Centre	817
2	Pitch	Low	Loud	Centre	579
2	Pitch	High	Soft	Down	885
2	Pitch	High	Loud	Down	583
2	Pitch	High	Soft	Down	553
2	Pitch	High	Loud	Centre	586
2	Pitch	Low	Soft	Down	476
2	Pitch	Low	Soft	Centre	478
2	Pitch	High	Loud	Up	608
2	Pitch	Low	Loud	Centre	674
2	Pitch	Low	Soft	Up	612
2	Pitch	High	Soft	Up	486
2	Pitch	High	Soft	Centre	647
2	Pitch	Low	Loud	Up	473
2	Pitch	Low	Loud	Down	443
2	Pitch	High	Loud	Down	493
2	Pitch	Low	Loud	Centre	527
2	Pitch	High	Loud	Centre	481
2	Pitch	High	Soft	Centre	722
2	Pitch	Low	Soft	Up	484
2	Pitch	High	Soft	Up	342
2	Pitch	Low	Loud	Up	616
2	Pitch	High	Loud	Up	554
2	Pitch	Low	Soft	Centre	540
2	Pitch	Low	Soft	Down	510
2	Pitch	High	Soft	Down	719
2	Pitch	Low	Loud	Down	785
2	Pitch	High	Soft	Centre	579
2	Pitch	Low	Loud	Up	517
2	Pitch	Low	Loud	Centre	343
2	Pitch	High	Loud	Down	393
2	Pitch	High	Loud	Centre	411
2	Pitch	High	Soft	Down	604
2	Pitch	High	Loud	Up	366
2	Pitch	Low	Loud	Down	320
2	Pitch	Low	Soft	Up	482
2	Pitch	Low	Soft	Down	324
2	Pitch	High	Soft	Up	310
2	Pitch	Low	Soft	Centre	375
2	Pitch	High	Soft	Down	425
2	Pitch	High	Loud	Centre	587
2	Pitch	High	Loud	Up	445
2	Pitch	Low	Loud	Centre	415
2	Pitch	Low	Loud	Up	417
2	Pitch	Low	Soft	Up	354
2	Pitch	High	Soft	Up	372
2	Pitch	Low	Soft	Down	390
2	Pitch	Low	Loud	Down	376
2	Pitch	Low	Soft	Centre	378
2	Pitch	High	Loud	Down	380
2	Pitch	High	Soft	Centre	350
2	Pitch	High	Soft	Up	367
2	Pitch	High	Loud	Down	481
2	Pitch	Low	Loud	Up	435
2	Pitch	Low	Soft	Down	437
2	Pitch	High	Soft	Centre	487
2	Pitch	Low	Loud	Down	473
2	Pitch	Low	Loud	Centre	474
2	Pitch	High	Soft	Down	524
2	Pitch	Low	Soft	Up	622
2	Pitch	High	Loud	Up	624
2	Pitch	High	Loud	Centre	642
2	Pitch	Low	Soft	Centre	516
2	Pitch	Low	Loud	Centre	469
2	Pitch	Low	Soft	Up	519
2	Pitch	Low	Loud	Up	505
2	Pitch	Low	Soft	Down	507
2	Pitch	High	Loud	Down	445
2	Pitch	High	Loud	Centre	414
2	Pitch	Low	Loud	Down	832
2	Pitch	Low	Soft	Centre	610
2	Pitch	High	Soft	Up	644
2	Pitch	High	Soft	Centre	518
2	Pitch	High	Loud	Up	520
2	Pitch	High	Soft	Down	570
2	Pitch	High	Loud	Down	523
2	Pitch	High	Loud	Up	525
2	Pitch	Low	Soft	Up	447
2	Pitch	Low	Loud	Down	481
2	Pitch	High	Soft	Up	579
2	Pitch	High	Soft	Centre	500
2	Pitch	Low	Loud	Up	454
2	Pitch	Low	Loud	Centre	600
2	Pitch	Low	Soft	Centre	458
2	Pitch	High	Loud	Centre	572
2	Pitch	High	Soft	Down	573
2	Pitch	Low	Soft	Down	543
2	Pitch	Low	Loud	Down	513
2	Pitch	High	Soft	Up	451
2	Pitch	High	Soft	Centre	469
2	Pitch	Low	Loud	Up	455
2	Pitch	Low	Loud	Centre	377
2	Pitch	Low	Soft	Up	474
2	Pitch	High	Loud	Centre	444
2	Pitch	Low	Soft	Down	446
2	Pitch	Low	Soft	Centre	400
2	Pitch	High	Loud	Up	482
2	Pitch	High	Loud	Down	643
2	Pitch	High	Soft	Down	485
2	Pitch	High	Soft	Up	487
2	Pitch	High	Loud	Up	521
2	Pitch	Low	Soft	Centre	475
2	Pitch	Low	Soft	Up	461
2	Pitch	Low	Soft	Down	399
2	Pitch	High	Loud	Down	464
2	Pitch	Low	Loud	Centre	466
2	Pitch	High	Soft	Centre	484
2	Pitch	Low	Loud	Down	598
2	Pitch	High	Loud	Centre	456
2	Pitch	Low	Loud	Up	474
2	Pitch	High	Soft	Down	460
2	Pitch	Low	Soft	Up	525
2	Pitch	High	Soft	Down	463
2	Pitch	High	Loud	Centre	737
2	Pitch	High	Loud	Down	531
2	Pitch	High	Soft	Up	469
2	Pitch	Low	Loud	Down	455
2	Pitch	Low	Loud	Up	696
2	Pitch	Low	Soft	Down	474
2	Pitch	Low	Soft	Centre	428
2	Pitch	High	Soft	Centre	542
2	Pitch	Low	Loud	Centre	576
2	Pitch	High	Loud	Up	514
2	Pitch	Low	Loud	Up	547
2	Pitch	High	Loud	Down	629
2	Pitch	Low	Loud	Centre	935
2	Pitch	Low	Soft	Down	537
2	Pitch	High	Soft	Up	507
2	Pitch	Low	Soft	Up	620
2	Pitch	Low	Soft	Centre	542
2	Pitch	Low	Loud	Down	528
2	Pitch	High	Loud	Centre	434
2	Pitch	High	Soft	Centre	468
2	Pitch	High	Soft	Down	485
2	Pitch	High	Loud	Up	439
2	Pitch	Low	Loud	Up	393
2	Pitch	High	Soft	Down	539
2	Pitch	Low	Soft	Down	573
2	Pitch	Low	Soft	Up	606
2	Pitch	High	Soft	Centre	464
2	Pitch	High	Soft	Up	450
2	Pitch	Low	Loud	Centre	580
2	Pitch	High	Loud	Up	438
2	Pitch	Low	Soft	Centre	519
2	Pitch	High	Loud	Centre	473
2	Pitch	Low	Loud	Down	491
2	Pitch	High	Loud	Down	797
2	Pitch	Low	Loud	Down	415
2	Pitch	High	Soft	Up	337
2	Pitch	High	Loud	Up	450
2	Pitch	Low	Loud	Centre	436
2	Pitch	High	Loud	Centre	582
2	Pitch	Low	Soft	Down	600
2	Pitch	High	Soft	Centre	618
2	Pitch	Low	Loud	Up	460
2	Pitch	Low	Soft	Centre	621
2	Pitch	High	Loud	Down	511
2	Pitch	High	Soft	Down	513
2	Pitch	Low	Soft	Up	419
2	Pitch	Low	Soft	Centre	389
2	Pitch	High	Soft	Centre	471
2	Pitch	Low	Loud	Down	376
2	Pitch	Low	Loud	Up	522
2	Pitch	High	Soft	Up	492
2	Pitch	Low	Loud	Centre	558
2	Pitch	Low	Soft	Up	480
2	Pitch	High	Loud	Down	546
2	Pitch	Low	Soft	Down	404
2	Pitch	High	Soft	Down	518
2	Pitch	High	Loud	Centre	439
2	Pitch	High	Loud	Up	441
2	Pitch	Low	Loud	Centre	667
2	Pitch	High	Soft	Down	509
2	Pitch	Low	Soft	Down	463
2	Pitch	Low	Soft	Centre	512
2	Pitch	High	Loud	Centre	498
2	Pitch	High	Soft	Up	436
2	Pitch	High	Loud	Down	710
2	Pitch	Low	Soft	Up	408
2	Pitch	Low	Loud	Up	554
2	Pitch	Low	Loud	Down	428
2	Pitch	High	Loud	Up	477
2	Pitch	High	Soft	Centre	559
2	Pitch	High	Loud	Down	513
2	Pitch	Low	Soft	Centre	435
2	Pitch	Low	Soft	Up	421
2	Pitch	High	Soft	Centre	470
2	Pitch	High	Loud	Centre	424
2	Pitch	High	Soft	Up	378
2	Pitch	High	Soft	Down	476
2	Pitch	Low	Loud	Up	414
2	Pitch	Low	Loud	Down	416
2	Pitch	Low	Soft	Down	386
2	Pitch	Low	Loud	Centre	355
2	Pitch	High	Loud	Up	421
3	Loudness	High	Loud	Down	655
3	Loudness	Low	Soft	Down	609
3	Loudness	Low	Loud	Up	627
3	Loudness	Low	Loud	Down	644
3	Loudness	High	Loud	Up	838
3	Loudness	High	Soft	Up	568
3	Loudness	High	Soft	Down	570
3	Loudness	Low	Loud	Centre	476
3	Loudness	High	Soft	Centre	541
3	Loudness	Low	Soft	Centre	575
3	Loudness	High	Loud	Centre	465
3	Loudness	Low	Soft	Up	563
3	Loudness	Low	Loud	Centre	549
3	Loudness	High	Loud	Centre	518
3	Loudness	Low	Soft	Centre	360
3	Loudness	Low	Soft	Up	458
3	Loudness	High	Loud	Up	492
3	Loudness	High	Loud	Down	558
3	Loudness	Low	Loud	Down	575
3	Loudness	High	Soft	Down	449
3	Loudness	High	Soft	Up	451
3	Loudness	Low	Loud	Up	421
3	Loudness	Low	Soft	Down	518
3	Loudness	High	Soft	Centre	568
3	Loudness	Low	Loud	Down	490
3	Loudness	High	Loud	Centre	780
3	Loudness	Low	Soft	Up	574
3	Loudness	High	Loud	Up	399
3	Loudness	High	Soft	Down	577
3	Loudness	Low	Soft	Down	499
3	Loudness	High	Soft	Centre	693
3	Loudness	Low	Loud	Centre	423
3	Loudness	Low	Loud	Up	488
3	Loudness	High	Soft	Up	442
3	Loudness	Low	Soft	Centre	444
3	Loudness	High	Loud	Down	462
3	Loudness	Low	Loud	Up	480
3	Loudness	Low	Soft	Up	513
3	Loudness	Low	Soft	Centre	371
3	Loudness	High	Soft	Up	469
3	Loudness	Low	Loud	Down	359
3	Loudness	Low	Soft	Down	937
3	Loudness	High	Soft	Down	507
3	Loudness	High	Soft	Centre	429
3	Loudness	High	Loud	Centre	494
3	Loudness	High	Loud	Down	672
3	Loudness	Low	Loud	Centre	450
3	Loudness	High	Loud	Up	676
3	Loudness	Low	Loud	Centre	534
3	Loudness	High	Loud	Centre	503
3	Loudness	High	Soft	Centre	377
3	Loudness	Low	Soft	Centre	491
3	Loudness	Low	Soft	Up	461
3	Loudness	High	Soft	Up	463
3	Loudness	Low	Soft	Down	496
3	Loudness	High	Loud	Up	466
3	Loudness	High	Soft	Down	692
3	Loudness	Low	Loud	Up	598
3	Loudness	High	Loud	Down	536
3	Loudness	Low	Loud	Down	410
3	Loudness	Low	Soft	Down	475
3	Loudness	Low	Soft	Up	445
3	Loudness	High	Soft	Down	543
3	Loudness	Low	Soft	Centre	417
3	Loudness	High	Soft	Up	564
3	Loudness	High	Loud	Down	502
3	Loudness	High	Loud	Up	424
3	Loudness	Low	Loud	Centre	538
3	Loudness	High	Soft	Centre	475
3	Loudness	Low	Loud	Down	397
3	Loudness	Low	Loud	Up	463
3	Loudness	High	Loud	Up	401
3	Loudness	Low	Loud	Centre	675
3	Loudness	High	Soft	Down	421
3	Loudness	High	Soft	Up	439
3	Loudness	Low	Loud	Down	424
3	Loudness	Low	Soft	Centre	522
3	Loudness	Low	Soft	Down	668
3	Loudness	High	Loud	Down	446
3	Loudness	High	Loud	Centre	464
3	Loudness	Low	Soft	Up	609
3	Loudness	High	Soft	Centre	581
3	Loudness	Low	Loud	Down	375
3	Loudness	High	Loud	Down	520
3	Loudness	Low	Loud	Up	570
3	Loudness	Low	Soft	Up	508
3	Loudness	High	Soft	Down	862
3	Loudness	High	Soft	Up	607
3	Loudness	Low	Soft	Down	545
3	Loudness	High	Loud	Up	435
3	Loudness	High	Soft	Centre	469
3	Loudness	Low	Soft	Centre	473
3	Loudness	Low	Loud	Centre	507
3	Loudness	High	Soft	Up	445
3	Loudness	Low	Loud	Up	367
3	Loudness	Low	Soft	Down	864
3	Loudness	High	Soft	Down	546
3	Loudness	High	Loud	Down	468
3	Loudness	Low	Loud	Down	486
3	Loudness	High	Loud	Up	745
3	Loudness	Low	Soft	Centre	540
3	Loudness	Low	Loud	Centre	573
3	Loudness	High	Soft	Centre	671
3	Loudness	High	Loud	Centre	593
3	Loudness	Low	Soft	Up	595
3	Loudness	High	Loud	Centre	724
3	Loudness	High	Loud	Up	438
3	Loudness	High	Loud	Down	456
3	Loudness	Low	Loud	Down	666
3	Loudness	High	Soft	Centre	604
3	Loudness	Low	Soft	Down	541
3	Loudness	High	Soft	Up	559
3	Loudness	Low	Loud	Centre	449
3	Loudness	Low	Loud	Up	485
3	Loudness	High	Soft	Down	518
3	Loudness	High	Loud	Up	456
3	Loudness	Low	Loud	Centre	506
3	Loudness	High	Soft	Centre	430
3	Loudness	Low	Soft	Centre	544
3	Loudness	Low	Soft	Down	450
3	Loudness	High	Soft	Down	499
3	Loudness	Low	Loud	Down	389
3	Loudness	High	Loud	Centre	681
3	Loudness	High	Soft	Up	554
3	Loudness	Low	Loud	Up	396
3	Loudness	High	Soft	Up	398
3	Loudness	Low	Soft	Down	416
3	Loudness	Low	Soft	Up	705
3	Loudness	Low	Loud	Centre	531
3	Loudness	Low	Loud	Up	549
3	Loudness	Low	Loud	Down	407
3	Loudness	High	Loud	Down	569
3	Loudness	High	Soft	Down	378
3	Loudness	High	Loud	Centre	556
3	Loudness	High	Loud	Up	496
3	Loudness	Low	Soft	Centre	610
3	Loudness	Low	Soft	Up	691
3	Loudness	Low	Loud	Centre	613
3	Loudness	Low	Soft	Down	601
3	Loudness	High	Soft	Up	698
3	Loudness	High	Loud	Centre	572
3	Loudness	High	Loud	Up	702
3	Loudness	High	Loud	Down	544
3	Loudness	High	Soft	Down	546
3	Loudness	High	Soft	Centre	468
3	Loudness	Low	Loud	Up	358
3	Loudness	Low	Loud	Down	407
3	Loudness	Low	Loud	Centre	477
3	Loudness	High	Soft	Up	511
3	Loudness	High	Soft	Down	752
3	Loudness	Low	Soft	Up	770
3	Loudness	High	Loud	Down	548
3	Loudness	High	Loud	Centre	454
3	Loudness	High	Loud	Up	424
3	Loudness	Low	Loud	Down	457
3	Loudness	Low	Soft	Centre	555
3	Loudness	Low	Loud	Up	397
3	Loudness	Low	Soft	Up	463
3	Loudness	Low	Soft	Centre	449
3	Loudness	Low	Loud	Down	452
3	Loudness	Low	Loud	Up	454
3	Loudness	Low	Soft	Down	408
3	Loudness	High	Soft	Centre	874
3	Loudness	High	Soft	Down	492
3	Loudness	Low	Loud	Centre	462
3	Loudness	High	Loud	Centre	463
3	Loudness	High	Loud	Down	417
3	Loudness	High	Loud	Up	371
3	Loudness	Low	Soft	Centre	485
3	Loudness	High	Loud	Centre	583
3	Loudness	Low	Loud	Up	792
3	Loudness	High	Loud	Up	474
3	Loudness	Low	Loud	Centre	540
3	Loudness	Low	Soft	Down	526
3	Loudness	High	Soft	Up	736
3	Loudness	Low	Soft	Up	642
3	Loudness	High	Soft	Down	579
3	Loudness	Low	Loud	Down	469
3	Loudness	High	Soft	Centre	487
3	Loudness	High	Loud	Down	617
3	Loudness	High	Loud	Up	651
3	Loudness	High	Loud	Down	477
3	Loudness	High	Soft	Centre	655
3	Loudness	Low	Loud	Centre	577
3	Loudness	High	Loud	Centre	594
3	Loudness	Low	Soft	Centre	564
3	Loudness	Low	Loud	Up	566
3	Loudness	Low	Soft	Down	856
3	Loudness	High	Soft	Up	586
3	Loudness	High	Soft	Down	524
3	Loudness	Low	Soft	Up	957
3	Loudness	Low	Loud	Down	431
3	Loudness	Low	Loud	Up	449
3	Loudness	Low	Loud	Centre	451
3	Loudness	Low	Soft	Centre	389
3	Loudness	High	Soft	Down	663
3	Loudness	High	Loud	Up	488
3	Loudness	Low	Soft	Up	458
3	Loudness	High	Soft	Up	412
3	Loudness	Low	Soft	Down	526
3	Loudness	Low	Loud	Down	384
3	Loudness	High	Loud	Centre	626
3	Loudness	High	Soft	Centre	611
3	Loudness	High	Loud	Down	437
3	Loudness	Low	Loud	Centre	487
3	Loudness	Low	Soft	Up	425
3	Loudness	Low	Soft	Centre	475
3	Loudness	High	Soft	Up	621
3	Loudness	High	Soft	Down	606
3	Loudness	Low	Loud	Down	448
3	Loudness	High	Loud	Up	498
3	Loudness	Low	Soft	Down	566
3	Loudness	Low	Loud	Up	472
3	Loudness	High	Loud	Centre	651
3	Loudness	Low	Loud	Up	557
3	Loudness	High	Soft	Down	431
3	Loudness	Low	Loud	Centre	385
3	Loudness	High	Loud	Down	610
3	Loudness	High	Loud	Up	484
3	Loudness	High	Soft	Up	552
3	Loudness	High	Soft	Centre	506
3	Loudness	Low	Soft	Centre	603
3	Loudness	Low	Soft	Down	557
3	Loudness	High	Loud	Centre	591
3	Loudness	Low	Soft	Up	689
3	Loudness	High	Soft	Down	883
3	Loudness	Low	Soft	Up	629
3	Loudness	Low	Loud	Up	551
3	Loudness	High	Loud	Centre	568
3	Loudness	Low	Soft	Centre	554
3	Loudness	Low	Loud	Centre	414
3	Loudness	Low	Loud	Down	528
3	Loudness	High	Loud	Down	545
3	Loudness	High	Soft	Centre	499
3	Loudness	Low	Soft	Down	517
3	Loudness	High	Loud	Up	407
3	Loudness	Low	Soft	Down	522
3	Loudness	Low	Loud	Up	444
3	Loudness	High	Loud	Up	494
3	Loudness	High	Soft	Up	448
3	Loudness	Low	Soft	Centre	514
3	Loudness	High	Loud	Centre	388
3	Loudness	High	Loud	Down	390
3	Loudness	High	Soft	Centre	503
3	Loudness	High	Soft	Down	457
3	Loudness	Low	Loud	Down	429
3	Loudness	Low	Soft	Up	654
3	Loudness	High	Loud	Up	464
3	Loudness	High	Loud	Down	418
3	Loudness	Low	Loud	Centre	516
3	Loudness	Low	Loud	Up	486
3	Loudness	High	Loud	Centre	535
3	Loudness	High	Soft	Down	489
3	Loudness	High	Soft	Centre	475
3	Loudness	High	Soft	Up	477
3	Loudness	Low	Soft	Centre	479
3	Loudness	Low	Loud	Down	449
3	Loudness	High	Soft	Up	612
3	Loudness	High	Loud	Down	614
3	Loudness	Low	Soft	Down	552
3	Loudness	Low	Loud	Down	553
3	Loudness	High	Loud	Centre	443
3	Loudness	Low	Soft	Centre	493
3	Loudness	Low	Soft	Up	703
3	Loudness	Low	Loud	Centre	353
3	Loudness	High	Soft	Centre	434
3	Loudness	High	Soft	Down	452
3	Loudness	High	Loud	Up	502
3	Loudness	Low	Loud	Up	616
3	Loudness	High	Loud	Up	602
3	Loudness	Low	Loud	Down	763
3	Loudness	Low	Soft	Centre	525
3	Loudness	Low	Loud	Centre	607
3	Loudness	High	Soft	Down	625
3	Loudness	High	Loud	Centre	434
3	Loudness	High	Soft	Up	516
3	Loudness	Low	Soft	Up	582
3	Loudness	Low	Soft	Down	520
3	Loudness	Low	Loud	Up	443
3	Loudness	High	Loud	Down	493
3	Loudness	Low	Loud	Down	495
3	Loudness	High	Soft	Centre	449
3	Loudness	Low	Loud	Centre	659
3	Loudness	Low	Soft	Centre	501
3	Loudness	High	Loud	Centre	438
3	Loudness	Low	Loud	Up	584
3	Loudness	Low	Soft	Down	506
3	Loudness	High	Loud	Down	494
3	Loudness	High	Loud	Up	511
3	Loudness	High	Soft	Down	497
3	Loudness	Low	Soft	Up	563
3	Loudness	Low	Loud	Centre	485
3	Loudness	High	Loud	Up	551
3	Loudness	High	Loud	Centre	425
3	Loudness	High	Soft	Up	507
3	Loudness	High	Loud	Down	460
3	Loudness	Low	Soft	Centre	782
3	Loudness	High	Soft	Down	592
3	Loudness	High	Soft	Centre	450
3	Loudness	Low	Loud	Down	500
3	Loudness	Low	Soft	Down	566
3	Loudness	Low	Loud	Up	376
3	Loudness	Low	Soft	Up	745
3	Loudness	High	Soft	Down	507
3	Loudness	High	Loud	Up	397
3	Loudness	Low	Soft	Up	623
3	Loudness	Low	Soft	Down	465
3	Loudness	Low	Soft	Centre	482
3	Loudness	High	Loud	Down	436
3	Loudness	Low	Loud	Up	438
3	Loudness	High	Loud	Centre	536
3	Loudness	High	Soft	Up	538
3	Loudness	Low	Loud	Down	540
3	Loudness	Low	Loud	Centre	445
3	Loudness	High	Soft	Centre	575
3	Loudness	Low	Soft	Up	753
3	Loudness	High	Loud	Up	371
3	Loudness	Low	Soft	Down	421
3	Loudness	Low	Soft	Centre	422
3	Loudness	High	Soft	Centre	760
3	Loudness	Low	Loud	Centre	394
3	Loudness	High	Soft	Down	620
3	Loudness	High	Loud	Down	430
3	Loudness	Low	Loud	Down	511
3	Loudness	Low	Loud	Up	387
3	Loudness	High	Soft	Up	437
3	Loudness	High	Soft	Centre	584
3	Loudness	High	Loud	Down	442
3	Loudness	High	Loud	Up	396
3	Loudness	High	Soft	Down	638
3	Loudness	High	Soft	Up	944
3	Loudness	Low	Loud	Centre	418
3	Loudness	Low	Loud	Down	467
3	Loudness	Low	Soft	Centre	805
3	Loudness	Low	Loud	Up	487
3	Loudness	Low	Soft	Down	569
3	Loudness	High	Loud	Centre	442
3	Pitch	High	Soft	Down	808
3	Pitch	High	Loud	Centre	426
3	Pitch	Low	Soft	Up	380
3	Pitch	Low	Loud	Up	446
3	Pitch	Low	Soft	Down	671
3	Pitch	High	Loud	Up	273
3	Pitch	Low	Loud	Centre	451
3	Pitch	Low	Loud	Down	389
3	Pitch	High	Soft	Centre	359
3	Pitch	High	Loud	Down	345
3	Pitch	High	Soft	Up	315
3	Pitch	Low	Soft	Centre	524
3	Pitch	Low	Loud	Down	446
3	Pitch	Low	Soft	Centre	688
3	Pitch	Low	Soft	Down	434
3	Pitch	Low	Loud	Centre	612
3	Pitch	High	Soft	Centre	358
3	Pitch	High	Loud	Up	423
3	Pitch	High	Soft	Down	393
3	Pitch	High	Loud	Centre	475
3	Pitch	High	Loud	Down	397
3	Pitch	High	Soft	Up	414
3	Pitch	Low	Loud	Up	528
3	Pitch	Low	Soft	Up	434
3	Pitch	Low	Loud	Up	436
3	Pitch	High	Loud	Down	390
3	Pitch	High	Loud	Centre	392
3	Pitch	Low	Loud	Down	793
3	Pitch	Low	Loud	Centre	475
3	Pitch	Low	Soft	Down	717
3	Pitch	High	Soft	Up	303
3	Pitch	Low	Soft	Centre	385
3	Pitch	High	Soft	Centre	466
3	Pitch	High	Soft	Down	404
3	Pitch	Low	Soft	Up	470
3	Pitch	High	Loud	Up	360
3	Pitch	Low	Soft	Up	410
3	Pitch	Low	Loud	Up	380
3	Pitch	Low	Soft	Down	365
3	Pitch	High	Loud	Up	383
3	Pitch	Low	Loud	Centre	417
3	Pitch	Low	Soft	Centre	403
3	Pitch	High	Soft	Up	646
3	Pitch	High	Loud	Centre	504
3	Pitch	High	Soft	Centre	362
3	Pitch	Low	Loud	Down	524
3	Pitch	High	Loud	Down	733
3	Pitch	High	Loud	Centre	481
3	Pitch	High	Loud	Down	611
3	Pitch	Low	Soft	Down	645
3	Pitch	High	Soft	Up	599
3	Pitch	High	Soft	Centre	472
3	Pitch	Low	Loud	Down	570
3	Pitch	Low	Soft	Up	908
3	Pitch	High	Soft	Down	334
3	Pitch	Low	Soft	Centre	591
3	Pitch	High	Loud	Up	481
3	Pitch	Low	Loud	Centre	595
3	Pitch	High	Loud	Up	597
3	Pitch	Low	Loud	Down	391
3	Pitch	Low	Soft	Centre	473
3	Pitch	High	Soft	Up	362
3	Pitch	High	Soft	Down	590
3	Pitch	High	Loud	Down	448
3	Pitch	Low	Loud	Centre	434
3	Pitch	Low	Soft	Up	628
3	Pitch	Low	Soft	Down	470
3	Pitch	Low	Loud	Up	439
3	Pitch	High	Soft	Centre	425
3	Pitch	Low	Loud	Up	571
3	Pitch	Low	Soft	Centre	621
3	Pitch	High	Soft	Up	399
3	Pitch	High	Soft	Down	384
3	Pitch	High	Soft	Centre	434
3	Pitch	High	Loud	Centre	484
3	Pitch	Low	Loud	Centre	502
3	Pitch	High	Loud	Down	456
3	Pitch	Low	Loud	Down	538
3	Pitch	Low	Soft	Up	699
3	Pitch	High	Loud	Up	429
3	Pitch	Low	Soft	Down	815
3	Pitch	High	Loud	Down	465
3	Pitch	High	Soft	Up	435
3	Pitch	High	Loud	Up	501
3	Pitch	High	Soft	Centre	422
3	Pitch	High	Loud	Centre	344
3	Pitch	Low	Loud	Centre	442
3	Pitch	High	Soft	Down	444
3	Pitch	Low	Soft	Up	622
3	Pitch	Low	Soft	Down	527
3	Pitch	Low	Loud	Up	433
3	Pitch	Low	Soft	Centre	435
3	Pitch	Low	Loud	Down	437
3	Pitch	Low	Loud	Centre	407
3	Pitch	High	Loud	Centre	408
3	Pitch	High	Soft	Up	474
3	Pitch	High	Soft	Down	412
3	Pitch	High	Soft	Centre	528
3	Pitch	Low	Soft	Down	482
3	Pitch	Low	Soft	Centre	452
3	Pitch	Low	Loud	Up	533
3	Pitch	High	Loud	Down	551
3	Pitch	High	Loud	Up	457
3	Pitch	Low	Loud	Down	731
3	Pitch	Low	Soft	Up	637
3	Pitch	High	Loud	Down	319
3	Pitch	High	Soft	Up	384
3	Pitch	High	Loud	Up	402
3	Pitch	Low	Loud	Down	468
3	Pitch	Low	Soft	Centre	422
3	Pitch	High	Soft	Centre	535
3	Pitch	Low	Loud	Up	697
3	Pitch	Low	Soft	Down	491
3	Pitch	High	Loud	Centre	397
3	Pitch	Low	Loud	Centre	463
3	Pitch	High	Soft	Down	448
3	Pitch	High	Loud	Centre	418
3	Pitch	High	Loud	Up	388
3	Pitch	High	Soft	Up	390
3	Pitch	Low	Loud	Up	392
3	Pitch	Low	Soft	Centre	570
3	Pitch	High	Soft	Centre	444
3	Pitch	Low	Loud	Centre	400
3	Pitch	Low	Soft	Down	417
3	Pitch	Low	Soft	Up	483
3	Pitch	Low	Loud	Down	517
3	Pitch	High	Soft	Down	391
3	Pitch	Low	Loud	Down	441
3	Pitch	High	Loud	Up	330
3	Pitch	Low	Soft	Up	492
3	Pitch	High	Soft	Up	718
3	Pitch	High	Soft	Centre	368
3	Pitch	High	Soft	Down	418
3	Pitch	Low	Loud	Up	404
3	Pitch	High	Loud	Centre	661
3	Pitch	Low	Soft	Down	663
3	Pitch	Low	Loud	Centre	521
3	Pitch	High	Loud	Down	381
3	Pitch	High	Loud	Up	447
3	Pitch	High	Soft	Up	464
3	Pitch	High	Soft	Down	434
3	Pitch	Low	Soft	Down	532
3	Pitch	Low	Loud	Down	630
3	Pitch	Low	Loud	Up	488
3	Pitch	Low	Soft	Centre	378
3	Pitch	High	Loud	Down	379
3	Pitch	High	Soft	Centre	621
3	Pitch	High	Loud	Centre	481
3	Pitch	Low	Loud	Centre	434
3	Pitch	High	Soft	Down	468
3	Pitch	High	Soft	Up	438
3	Pitch	Low	Loud	Down	392
3	Pitch	High	Loud	Down	474
3	Pitch	Low	Loud	Centre	396
3	Pitch	High	Soft	Centre	429
3	Pitch	High	Loud	Up	415
3	Pitch	Low	Soft	Down	417
3	Pitch	High	Loud	Centre	371
3	Pitch	Low	Soft	Up	692
3	Pitch	Low	Soft	Centre	504
3	Pitch	High	Soft	Centre	426
3	Pitch	Low	Soft	Down	572
3	Pitch	Low	Soft	Up	640
3	Pitch	High	Loud	Up	625
3	Pitch	High	Loud	Centre	787
3	Pitch	Low	Loud	Centre	725
3	Pitch	Low	Soft	Centre	519
3	Pitch	High	Loud	Down	409
3	Pitch	High	Soft	Up	618
3	Pitch	Low	Loud	Down	460
3	Pitch	Low	Loud	Up	462
3	Pitch	High	Loud	Centre	432
3	Pitch	Low	Loud	Down	529
3	Pitch	Low	Soft	Down	835
3	Pitch	Low	Soft	Centre	533
3	Pitch	High	Loud	Down	423
3	Pitch	High	Soft	Centre	521
3	Pitch	High	Soft	Up	475
3	Pitch	Low	Soft	Up	460
3	Pitch	Low	Loud	Up	558
3	Pitch	High	Soft	Down	480
3	Pitch	High	Loud	Up	594
3	Pitch	Low	Loud	Centre	484
3	Pitch	High	Soft	Up	581
3	Pitch	Low	Loud	Up	663
3	Pitch	High	Loud	Down	729
3	Pitch	High	Loud	Centre	396
3	Pitch	Low	Soft	Up	750
3	Pitch	Low	Loud	Centre	560
3	Pitch	High	Soft	Down	562
3	Pitch	High	Loud	Up	468
3	Pitch	High	Soft	Centre	565
3	Pitch	Low	Soft	Centre	583
3	Pitch	Low	Loud	Down	505
3	Pitch	High	Soft	Centre	395
3	Pitch	Low	Soft	Centre	445
3	Pitch	High	Loud	Up	526
3	Pitch	Low	Loud	Centre	512
3	Pitch	Low	Soft	Down	661
3	Pitch	High	Soft	Up	375
3	Pitch	High	Loud	Down	473
3	Pitch	High	Loud	Centre	491
3	Pitch	Low	Loud	Down	477
3	Pitch	High	Soft	Down	591
3	Pitch	High	Loud	Centre	448
3	Pitch	Low	Soft	Centre	466
3	Pitch	Low	Loud	Centre	436
3	Pitch	High	Soft	Centre	486
3	Pitch	Low	Soft	Down	601
3	Pitch	Low	Soft	Up	491
3	Pitch	High	Loud	Up	413
3	Pitch	High	Soft	Up	447
3	Pitch	Low	Loud	Down	497
3	Pitch	Low	Loud	Up	466
3	Pitch	High	Soft	Down	388
3	Pitch	High	Soft	Up	518
3	Pitch	Low	Loud	Centre	440
3	Pitch	Low	Soft	Centre	777
3	Pitch	High	Soft	Centre	507
3	Pitch	Low	Loud	Down	653
3	Pitch	High	Loud	Up	447
3	Pitch	Low	Soft	Down	417
3	Pitch	High	Soft	Down	898
3	Pitch	Low	Loud	Up	532
3	Pitch	High	Loud	Down	406
3	Pitch	High	Loud	Centre	793
3	Pitch	Low	Soft	Up	794
3	Pitch	Low	Loud	Centre	507
3	Pitch	Low	Soft	Up	541
3	Pitch	High	Loud	Up	431
3	Pitch	High	Loud	Down	481
3	Pitch	High	Soft	Centre	579
3	Pitch	High	Soft	Down	436
3	Pitch	Low	Loud	Down	470
3	Pitch	High	Loud	Centre	472
3	Pitch	Low	Soft	Centre	508
3	Pitch	High	Soft	Up	493
3	Pitch	Low	Loud	Up	511
3	Pitch	High	Soft	Up	337
3	Pitch	Low	Loud	Up	515
3	Pitch	High	Loud	Centre	373
3	Pitch	Low	Soft	Down	566
3	Pitch	High	Soft	Centre	376
3	Pitch	Low	Loud	Down	330
3	Pitch	Low	Soft	Centre	668
3	Pitch	Low	Loud	Centre	606
3	Pitch	High	Soft	Down	431
3	Pitch	High	Loud	Up	449
3	Pitch	High	Loud	Down	387
3	Pitch	Low	Soft	Up	581
3	Pitch	High	Loud	Up	375
3	Pitch	Low	Soft	Up	488
3	Pitch	Low	Loud	Down	650
3	Pitch	High	Loud	Down	460
3	Pitch	Low	Loud	Up	494
3	Pitch	Low	Loud	Centre	512
3	Pitch	High	Soft	Centre	401
3	Pitch	Low	Soft	Centre	531
3	Pitch	High	Soft	Up	357
3	Pitch	High	Soft	Down	823
3	Pitch	Low	Soft	Down	392
3	Pitch	High	Loud	Centre	554
3	Pitch	High	Loud	Down	476
3	Pitch	High	Soft	Down	414
3	Pitch	High	Loud	Centre	384
3	Pitch	High	Soft	Centre	401
3	Pitch	Low	Loud	Centre	387
3	Pitch	Low	Loud	Up	533
3	Pitch	Low	Soft	Down	663
3	Pitch	High	Loud	Up	313
3	Pitch	Low	Soft	Centre	602
3	Pitch	High	Soft	Up	396
3	Pitch	Low	Loud	Down	366
3	Pitch	Low	Soft	Up	592
3	Pitch	Low	Loud	Down	481
3	Pitch	Low	Soft	Up	451
3	Pitch	High	Soft	Centre	309
3	Pitch	High	Soft	Down	503
3	Pitch	Low	Soft	Down	440
3	Pitch	High	Soft	Up	410
3	Pitch	Low	Soft	Centre	460
3	Pitch	Low	Loud	Up	813
3	Pitch	High	Loud	Down	383
3	Pitch	High	Loud	Centre	593
3	Pitch	High	Loud	Up	419
3	Pitch	Low	Loud	Centre	405
3	Pitch	High	Soft	Centre	455
3	Pitch	Low	Soft	Centre	345
3	Pitch	Low	Loud	Centre	586
3	Pitch	High	Loud	Down	428
3	Pitch	High	Loud	Centre	462
3	Pitch	High	Loud	Up	432
3	Pitch	Low	Loud	Down	370
3	Pitch	High	Soft	Down	499
3	Pitch	Low	Soft	Down	421
3	Pitch	High	Soft	Up	362
3	Pitch	High	Soft	Centre	524
[truncated: 25,414 more rows]

## Sheet: cut RT 2sd
sub	Task	Pitch	Loudness	Position	Rtcut
1	Pitch	High	Loud	Up	591
1	Pitch	High	Loud	Up	610
1	Pitch	High	Loud	Up	449
1	Pitch	High	Loud	Up	421
1	Pitch	High	Loud	Up	553
1	Pitch	High	Loud	Up	412
1	Pitch	High	Loud	Up	469
1	Pitch	High	Loud	Up	632
1	Pitch	High	Loud	Up	395
1	Pitch	High	Loud	Up	422
1	Pitch	High	Loud	Up	407
1	Pitch	High	Loud	Up	324
1	Pitch	High	Loud	Up	494
1	Pitch	High	Loud	Up	495
1	Pitch	High	Loud	Up	468
1	Pitch	High	Loud	Up	561
1	Pitch	High	Loud	Up	441
1	Pitch	High	Loud	Up
1	Pitch	High	Loud	Up	614
1	Pitch	High	Loud	Up	506
1	Pitch	High	Loud	Up	438
1	Pitch	High	Loud	Up	426
1	Pitch	High	Loud	Up	430
1	Pitch	High	Loud	Up	395
1	Pitch	High	Loud	Up	328
1	Pitch	High	Loud	Up	431
1	Pitch	High	Loud	Up	426
1	Pitch	High	Loud	Up	399
1	Pitch	High	Loud	Up	415
1	Pitch	High	Loud	Up	364
1	Pitch	High	Loud	Down	501
1	Pitch	High	Loud	Down
1	Pitch	High	Loud	Down	468
1	Pitch	High	Loud	Down	494
1	Pitch	High	Loud	Down	578
1	Pitch	High	Loud	Down	477
1	Pitch	High	Loud	Down	461
1	Pitch	High	Loud	Down
1	Pitch	High	Loud	Down	553
1	Pitch	High	Loud	Down	384
1	Pitch	High	Loud	Down	420
1	Pitch	High	Loud	Down	379
1	Pitch	High	Loud	Down	427
1	Pitch	High	Loud	Down	458
1	Pitch	High	Loud	Down	455
1	Pitch	High	Loud	Down	513
1	Pitch	High	Loud	Down	361
1	Pitch	High	Loud	Down
1	Pitch	High	Loud	Down	460
1	Pitch	High	Loud	Down	476
1	Pitch	High	Loud	Down	499
1	Pitch	High	Loud	Down	412
1	Pitch	High	Loud	Down	400
1	Pitch	High	Loud	Down	423
1	Pitch	High	Loud	Down	421
1	Pitch	High	Loud	Down	445
1	Pitch	High	Loud	Down	601
1	Pitch	High	Loud	Down	425
1	Pitch	High	Loud	Down	454
1	Pitch	High	Loud	Down	378
1	Pitch	High	Loud	Centre	681
1	Pitch	High	Loud	Centre	688
1	Pitch	High	Loud	Centre	579
1	Pitch	High	Loud	Centre	515
1	Pitch	High	Loud	Centre	525
1	Pitch	High	Loud	Centre	517
1	Pitch	High	Loud	Centre	523
1	Pitch	High	Loud	Centre	653
1	Pitch	High	Loud	Centre	556
1	Pitch	High	Loud	Centre	542
1	Pitch	High	Loud	Centre	462
1	Pitch	High	Loud	Centre
1	Pitch	High	Loud	Centre	658
1	Pitch	High	Loud	Centre	526
1	Pitch	High	Loud	Centre	457
1	Pitch	High	Loud	Centre	482
1	Pitch	High	Loud	Centre	500
1	Pitch	High	Loud	Centre	477
1	Pitch	High	Loud	Centre	513
1	Pitch	High	Loud	Centre	528
1	Pitch	High	Loud	Centre	578
1	Pitch	High	Loud	Centre	559
1	Pitch	High	Loud	Centre	446
1	Pitch	High	Loud	Centre	592
1	Pitch	High	Loud	Centre	548
1	Pitch	High	Loud	Centre	430
1	Pitch	High	Loud	Centre	380
1	Pitch	High	Loud	Centre	356
1	Pitch	High	Loud	Centre	449
1	Pitch	High	Loud	Centre	455
1	Pitch	High	Soft	Up	632
1	Pitch	High	Soft	Up	636
1	Pitch	High	Soft	Up	691
1	Pitch	High	Soft	Up	567
1	Pitch	High	Soft	Up	486
1	Pitch	High	Soft	Up	870
1	Pitch	High	Soft	Up	601
1	Pitch	High	Soft	Up	481
1	Pitch	High	Soft	Up	405
1	Pitch	High	Soft	Up	386
1	Pitch	High	Soft	Up	856
1	Pitch	High	Soft	Up	357
1	Pitch	High	Soft	Up	489
1	Pitch	High	Soft	Up	498
1	Pitch	High	Soft	Up	692
1	Pitch	High	Soft	Up	411
1	Pitch	High	Soft	Up	682
1	Pitch	High	Soft	Up	549
1	Pitch	High	Soft	Up	523
1	Pitch	High	Soft	Up	510
1	Pitch	High	Soft	Up
1	Pitch	High	Soft	Up	519
1	Pitch	High	Soft	Up	610
1	Pitch	High	Soft	Up	459
1	Pitch	High	Soft	Up	536
1	Pitch	High	Soft	Up
1	Pitch	High	Soft	Up	320
1	Pitch	High	Soft	Up	461
1	Pitch	High	Soft	Up	419
1	Pitch	High	Soft	Down
1	Pitch	High	Soft	Down	692
1	Pitch	High	Soft	Down	463
1	Pitch	High	Soft	Down	439
1	Pitch	High	Soft	Down	604
1	Pitch	High	Soft	Down	628
1	Pitch	High	Soft	Down	424
1	Pitch	High	Soft	Down	428
1	Pitch	High	Soft	Down	476
1	Pitch	High	Soft	Down	484
1	Pitch	High	Soft	Down	488
1	Pitch	High	Soft	Down	588
1	Pitch	High	Soft	Down	479
1	Pitch	High	Soft	Down	610
1	Pitch	High	Soft	Down	502
1	Pitch	High	Soft	Down	520
1	Pitch	High	Soft	Down	402
1	Pitch	High	Soft	Down	447
1	Pitch	High	Soft	Down	372
1	Pitch	High	Soft	Down	401
1	Pitch	High	Soft	Down	499
1	Pitch	High	Soft	Down	422
1	Pitch	High	Soft	Down	433
1	Pitch	High	Soft	Down	421
1	Pitch	High	Soft	Down	392
1	Pitch	High	Soft	Down	453
1	Pitch	High	Soft	Centre	666
1	Pitch	High	Soft	Centre	663
1	Pitch	High	Soft	Centre	455
1	Pitch	High	Soft	Centre	552
1	Pitch	High	Soft	Centre	430
1	Pitch	High	Soft	Centre	487
1	Pitch	High	Soft	Centre	436
1	Pitch	High	Soft	Centre	503
1	Pitch	High	Soft	Centre	475
1	Pitch	High	Soft	Centre	726
1	Pitch	High	Soft	Centre	538
1	Pitch	High	Soft	Centre	636
1	Pitch	High	Soft	Centre	605
1	Pitch	High	Soft	Centre	397
1	Pitch	High	Soft	Centre	435
1	Pitch	High	Soft	Centre	452
1	Pitch	High	Soft	Centre
1	Pitch	High	Soft	Centre	421
1	Pitch	High	Soft	Centre	414
1	Pitch	High	Soft	Centre	416
1	Pitch	High	Soft	Centre	496
1	Pitch	High	Soft	Centre	414
1	Pitch	High	Soft	Centre	418
1	Pitch	High	Soft	Centre	463
1	Pitch	High	Soft	Centre	609
1	Pitch	Low	Loud	Up	707
1	Pitch	Low	Loud	Up	715
1	Pitch	Low	Loud	Up
1	Pitch	Low	Loud	Up	740
1	Pitch	Low	Loud	Up	710
1	Pitch	Low	Loud	Up	526
1	Pitch	Low	Loud	Up	496
1	Pitch	Low	Loud	Up	448
1	Pitch	Low	Loud	Up	663
1	Pitch	Low	Loud	Up	741
1	Pitch	Low	Loud	Up	573
1	Pitch	Low	Loud	Up	469
1	Pitch	Low	Loud	Up	503
1	Pitch	Low	Loud	Up	635
1	Pitch	Low	Loud	Up	442
1	Pitch	Low	Loud	Up	635
1	Pitch	Low	Loud	Up	497
1	Pitch	Low	Loud	Up	570
1	Pitch	Low	Loud	Up	481
1	Pitch	Low	Loud	Up	486
1	Pitch	Low	Loud	Up
1	Pitch	Low	Loud	Up	741
1	Pitch	Low	Loud	Up	619
1	Pitch	Low	Loud	Up	676
1	Pitch	Low	Loud	Down	588
1	Pitch	Low	Loud	Down	689
1	Pitch	Low	Loud	Down	790
1	Pitch	Low	Loud	Down	576
1	Pitch	Low	Loud	Down	624
1	Pitch	Low	Loud	Down	951
1	Pitch	Low	Loud	Down	602
1	Pitch	Low	Loud	Down	865
1	Pitch	Low	Loud	Down	421
1	Pitch	Low	Loud	Down	873
1	Pitch	Low	Loud	Down	628
1	Pitch	Low	Loud	Down	829
1	Pitch	Low	Loud	Down	375
1	Pitch	Low	Loud	Down	881
1	Pitch	Low	Loud	Down	511
1	Pitch	Low	Loud	Down	825
1	Pitch	Low	Loud	Down	541
1	Pitch	Low	Loud	Down	582
1	Pitch	Low	Loud	Down	476
1	Pitch	Low	Loud	Down	613
1	Pitch	Low	Loud	Down	415
1	Pitch	Low	Loud	Down	625
1	Pitch	Low	Loud	Down	619
1	Pitch	Low	Loud	Down	644
1	Pitch	Low	Loud	Down	552
1	Pitch	Low	Loud	Centre	565
1	Pitch	Low	Loud	Centre	753
1	Pitch	Low	Loud	Centre	816
1	Pitch	Low	Loud	Centre	522
1	Pitch	Low	Loud	Centre	543
1	Pitch	Low	Loud	Centre	562
1	Pitch	Low	Loud	Centre	897
1	Pitch	Low	Loud	Centre	730
1	Pitch	Low	Loud	Centre	413
1	Pitch	Low	Loud	Centre	429
1	Pitch	Low	Loud	Centre	513
1	Pitch	Low	Loud	Centre	494
1	Pitch	Low	Loud	Centre	771
1	Pitch	Low	Loud	Centre	494
1	Pitch	Low	Loud	Centre	799
1	Pitch	Low	Loud	Centre	805
1	Pitch	Low	Loud	Centre	460
1	Pitch	Low	Loud	Centre	662
1	Pitch	Low	Loud	Centre	595
1	Pitch	Low	Loud	Centre	748
1	Pitch	Low	Loud	Centre	669
1	Pitch	Low	Loud	Centre	506
1	Pitch	Low	Loud	Centre	375
1	Pitch	Low	Loud	Centre	439
1	Pitch	Low	Loud	Centre	685
1	Pitch	Low	Soft	Up	481
1	Pitch	Low	Soft	Up	589
1	Pitch	Low	Soft	Up	597
1	Pitch	Low	Soft	Up	572
1	Pitch	Low	Soft	Up
1	Pitch	Low	Soft	Up	420
1	Pitch	Low	Soft	Up	623
1	Pitch	Low	Soft	Up	416
1	Pitch	Low	Soft	Up	429
1	Pitch	Low	Soft	Up	595
1	Pitch	Low	Soft	Up	446
1	Pitch	Low	Soft	Up	787
1	Pitch	Low	Soft	Up	604
1	Pitch	Low	Soft	Up	448
1	Pitch	Low	Soft	Up	620
1	Pitch	Low	Soft	Up	561
1	Pitch	Low	Soft	Up	547
1	Pitch	Low	Soft	Up	590
1	Pitch	Low	Soft	Up	506
1	Pitch	Low	Soft	Up	446
1	Pitch	Low	Soft	Up	778
1	Pitch	Low	Soft	Up	617
1	Pitch	Low	Soft	Up	586
1	Pitch	Low	Soft	Up	524
1	Pitch	Low	Soft	Up	418
1	Pitch	Low	Soft	Up	487
1	Pitch	Low	Soft	Up	545
1	Pitch	Low	Soft	Up	358
1	Pitch	Low	Soft	Down	666
1	Pitch	Low	Soft	Down	766
1	Pitch	Low	Soft	Down	472
1	Pitch	Low	Soft	Down	428
1	Pitch	Low	Soft	Down	514
1	Pitch	Low	Soft	Down	723
1	Pitch	Low	Soft	Down	498
1	Pitch	Low	Soft	Down	629
1	Pitch	Low	Soft	Down	455
1	Pitch	Low	Soft	Down	362
1	Pitch	Low	Soft	Down	594
1	Pitch	Low	Soft	Down	354
1	Pitch	Low	Soft	Down	545
1	Pitch	Low	Soft	Down	487
1	Pitch	Low	Soft	Down	543
1	Pitch	Low	Soft	Down	550
1	Pitch	Low	Soft	Down	448
1	Pitch	Low	Soft	Down	500
1	Pitch	Low	Soft	Down	659
1	Pitch	Low	Soft	Down	711
1	Pitch	Low	Soft	Down	449
1	Pitch	Low	Soft	Down
1	Pitch	Low	Soft	Down	444
1	Pitch	Low	Soft	Down	627
1	Pitch	Low	Soft	Down	377
1	Pitch	Low	Soft	Down	363
1	Pitch	Low	Soft	Down	448
1	Pitch	Low	Soft	Down	365
1	Pitch	Low	Soft	Down	394
1	Pitch	Low	Soft	Down	419
1	Pitch	Low	Soft	Centre
1	Pitch	Low	Soft	Centre	559
1	Pitch	Low	Soft	Centre
1	Pitch	Low	Soft	Centre	571
1	Pitch	Low	Soft	Centre	462
1	Pitch	Low	Soft	Centre	639
1	Pitch	Low	Soft	Centre	554
1	Pitch	Low	Soft	Centre	576
1	Pitch	Low	Soft	Centre	483
1	Pitch	Low	Soft	Centre	396
1	Pitch	Low	Soft	Centre	581
1	Pitch	Low	Soft	Centre	343
1	Pitch	Low	Soft	Centre	601
1	Pitch	Low	Soft	Centre	467
1	Pitch	Low	Soft	Centre
1	Pitch	Low	Soft	Centre	616
1	Pitch	Low	Soft	Centre	485
1	Pitch	Low	Soft	Centre	450
1	Pitch	Low	Soft	Centre	471
1	Pitch	Low	Soft	Centre	457
1	Pitch	Low	Soft	Centre	408
1	Pitch	Low	Soft	Centre	440
1	Pitch	Low	Soft	Centre	568
1	Pitch	Low	Soft	Centre	448
1	Pitch	Low	Soft	Centre	455
1	Pitch	Low	Soft	Centre	484
1	Pitch	Low	Soft	Centre	533
1	Pitch	Low	Soft	Centre	667
1	Pitch	Low	Soft	Centre	450
1	Loudness	High	Loud	Up	492
1	Loudness	High	Loud	Up	436
1	Loudness	High	Loud	Up
1	Loudness	High	Loud	Up	425
1	Loudness	High	Loud	Up	479
1	Loudness	High	Loud	Up	415
1	Loudness	High	Loud	Up	441
1	Loudness	High	Loud	Up	326
1	Loudness	High	Loud	Up	303
1	Loudness	High	Loud	Up	352
1	Loudness	High	Loud	Up	345
1	Loudness	High	Loud	Up	532
1	Loudness	High	Loud	Up	548
1	Loudness	High	Loud	Up	361
1	Loudness	High	Loud	Up	472
1	Loudness	High	Loud	Up	446
1	Loudness	High	Loud	Up	443
1	Loudness	High	Loud	Up	390
1	Loudness	High	Loud	Up	415
1	Loudness	High	Loud	Up	452
1	Loudness	High	Loud	Up	599
1	Loudness	High	Loud	Up	415
1	Loudness	High	Loud	Up	534
1	Loudness	High	Loud	Up	394
1	Loudness	High	Loud	Up	559
1	Loudness	High	Loud	Up	529
1	Loudness	High	Loud	Up	411
1	Loudness	High	Loud	Up	465
1	Loudness	High	Loud	Up	388
1	Loudness	High	Loud	Up	386
1	Loudness	High	Loud	Down	525
1	Loudness	High	Loud	Down	391
1	Loudness	High	Loud	Down	515
1	Loudness	High	Loud	Down	411
1	Loudness	High	Loud	Down	395
1	Loudness	High	Loud	Down	380
1	Loudness	High	Loud	Down	391
1	Loudness	High	Loud	Down	520
1	Loudness	High	Loud	Down	450
1	Loudness	High	Loud	Down	458
1	Loudness	High	Loud	Down	457
1	Loudness	High	Loud	Down	461
1	Loudness	High	Loud	Down	400
1	Loudness	High	Loud	Down	379
1	Loudness	High	Loud	Down	465
1	Loudness	High	Loud	Down	507
1	Loudness	High	Loud	Down	510
1	Loudness	High	Loud	Down	341
1	Loudness	High	Loud	Down
1	Loudness	High	Loud	Down	593
1	Loudness	High	Loud	Down	426
1	Loudness	High	Loud	Down	584
1	Loudness	High	Loud	Down	419
1	Loudness	High	Loud	Down	592
1	Loudness	High	Loud	Down	472
1	Loudness	High	Loud	Down	435
1	Loudness	High	Loud	Down	459
1	Loudness	High	Loud	Down	424
1	Loudness	High	Loud	Down	455
1	Loudness	High	Loud	Down	585
1	Loudness	High	Loud	Centre
1	Loudness	High	Loud	Centre	376
1	Loudness	High	Loud	Centre	636
1	Loudness	High	Loud	Centre	454
1	Loudness	High	Loud	Centre	469
1	Loudness	High	Loud	Centre	482
1	Loudness	High	Loud	Centre	507
1	Loudness	High	Loud	Centre	430
1	Loudness	High	Loud	Centre	390
1	Loudness	High	Loud	Centre	544
1	Loudness	High	Loud	Centre	408
1	Loudness	High	Loud	Centre	613
1	Loudness	High	Loud	Centre	594
1	Loudness	High	Loud	Centre	385
1	Loudness	High	Loud	Centre	444
1	Loudness	High	Loud	Centre	436
1	Loudness	High	Loud	Centre	436
1	Loudness	High	Loud	Centre	520
1	Loudness	High	Loud	Centre	602
1	Loudness	High	Loud	Centre	409
1	Loudness	High	Loud	Centre	450
1	Loudness	High	Loud	Centre	418
1	Loudness	High	Loud	Centre	510
1	Loudness	High	Loud	Centre	413
1	Loudness	High	Loud	Centre	430
1	Loudness	High	Loud	Centre	504
1	Loudness	High	Loud	Centre	438
1	Loudness	High	Loud	Centre	434
1	Loudness	High	Loud	Centre	406
1	Loudness	High	Soft	Up	443
1	Loudness	High	Soft	Up	745
1	Loudness	High	Soft	Up	373
1	Loudness	High	Soft	Up	444
1	Loudness	High	Soft	Up	352
1	Loudness	High	Soft	Up	563
1	Loudness	High	Soft	Up
1	Loudness	High	Soft	Up	491
1	Loudness	High	Soft	Up	579
1	Loudness	High	Soft	Up	509
1	Loudness	High	Soft	Up	611
1	Loudness	High	Soft	Up	387
1	Loudness	High	Soft	Up	729
1	Loudness	High	Soft	Up	539
1	Loudness	High	Soft	Up	499
1	Loudness	High	Soft	Up	518
1	Loudness	High	Soft	Up	714
1	Loudness	High	Soft	Up	409
1	Loudness	High	Soft	Up	495
1	Loudness	High	Soft	Up	393
1	Loudness	High	Soft	Up	428
1	Loudness	High	Soft	Up	445
1	Loudness	High	Soft	Down	675
1	Loudness	High	Soft	Down	413
1	Loudness	High	Soft	Down	381
1	Loudness	High	Soft	Down	494
1	Loudness	High	Soft	Down	417
1	Loudness	High	Soft	Down	426
1	Loudness	High	Soft	Down	579
1	Loudness	High	Soft	Down	409
1	Loudness	High	Soft	Down	389
1	Loudness	High	Soft	Down	587
1	Loudness	High	Soft	Down	516
1	Loudness	High	Soft	Down	528
1	Loudness	High	Soft	Down	460
1	Loudness	High	Soft	Down	679
1	Loudness	High	Soft	Down	727
1	Loudness	High	Soft	Down	568
1	Loudness	High	Soft	Down
1	Loudness	High	Soft	Down	643
1	Loudness	High	Soft	Down	581
1	Loudness	High	Soft	Down	436
1	Loudness	High	Soft	Down	376
1	Loudness	High	Soft	Down	436
1	Loudness	High	Soft	Down	428
1	Loudness	High	Soft	Down	430
1	Loudness	High	Soft	Down	532
1	Loudness	High	Soft	Centre	458
1	Loudness	High	Soft	Centre	521
1	Loudness	High	Soft	Centre	463
1	Loudness	High	Soft	Centre	478
1	Loudness	High	Soft	Centre	420
1	Loudness	High	Soft	Centre	483
1	Loudness	High	Soft	Centre	558
1	Loudness	High	Soft	Centre	437
1	Loudness	High	Soft	Centre	448
1	Loudness	High	Soft	Centre	467
1	Loudness	High	Soft	Centre	455
1	Loudness	High	Soft	Centre	510
1	Loudness	High	Soft	Centre	520
1	Loudness	High	Soft	Centre	437
1	Loudness	High	Soft	Centre	448
1	Loudness	High	Soft	Centre	514
1	Loudness	High	Soft	Centre
1	Loudness	High	Soft	Centre	430
1	Loudness	High	Soft	Centre	586
1	Loudness	High	Soft	Centre	399
1	Loudness	High	Soft	Centre	487
1	Loudness	High	Soft	Centre	506
1	Loudness	High	Soft	Centre	471
1	Loudness	High	Soft	Centre	506
1	Loudness	High	Soft	Centre
1	Loudness	High	Soft	Centre	539
1	Loudness	Low	Loud	Up	421
1	Loudness	Low	Loud	Up
1	Loudness	Low	Loud	Up	378
1	Loudness	Low	Loud	Up	445
1	Loudness	Low	Loud	Up	386
1	Loudness	Low	Loud	Up	369
1	Loudness	Low	Loud	Up	384
1	Loudness	Low	Loud	Up	423
1	Loudness	Low	Loud	Up	357
1	Loudness	Low	Loud	Up	321
1	Loudness	Low	Loud	Up	446
1	Loudness	Low	Loud	Up	425
1	Loudness	Low	Loud	Up	364
1	Loudness	Low	Loud	Up	358
1	Loudness	Low	Loud	Up	382
1	Loudness	Low	Loud	Up	375
1	Loudness	Low	Loud	Up	367
1	Loudness	Low	Loud	Up	402
1	Loudness	Low	Loud	Up	429
1	Loudness	Low	Loud	Up	342
1	Loudness	Low	Loud	Up	437
1	Loudness	Low	Loud	Up	401
1	Loudness	Low	Loud	Up	401
1	Loudness	Low	Loud	Up	453
1	Loudness	Low	Loud	Up	403
1	Loudness	Low	Loud	Up	389
1	Loudness	Low	Loud	Up	383
1	Loudness	Low	Loud	Up	494
1	Loudness	Low	Loud	Up	361
1	Loudness	Low	Loud	Up	367
1	Loudness	Low	Loud	Down	438
1	Loudness	Low	Loud	Down	446
1	Loudness	Low	Loud	Down	504
1	Loudness	Low	Loud	Down	368
1	Loudness	Low	Loud	Down	423
1	Loudness	Low	Loud	Down	504
1	Loudness	Low	Loud	Down	398
1	Loudness	Low	Loud	Down	415
1	Loudness	Low	Loud	Down	426
1	Loudness	Low	Loud	Down	433
1	Loudness	Low	Loud	Down	434
1	Loudness	Low	Loud	Down	354
1	Loudness	Low	Loud	Down	362
1	Loudness	Low	Loud	Down	395
1	Loudness	Low	Loud	Down	368
1	Loudness	Low	Loud	Down	454
1	Loudness	Low	Loud	Down	433
1	Loudness	Low	Loud	Down	401
1	Loudness	Low	Loud	Down	406
1	Loudness	Low	Loud	Down	429
1	Loudness	Low	Loud	Down	400
1	Loudness	Low	Loud	Down	396
1	Loudness	Low	Loud	Down	389
1	Loudness	Low	Loud	Down	407
1	Loudness	Low	Loud	Down	470
1	Loudness	Low	Loud	Down	437
1	Loudness	Low	Loud	Down
1	Loudness	Low	Loud	Down	399
1	Loudness	Low	Loud	Down
1	Loudness	Low	Loud	Down	424
1	Loudness	Low	Loud	Centre	376
1	Loudness	Low	Loud	Centre	371
1	Loudness	Low	Loud	Centre	453
1	Loudness	Low	Loud	Centre	466
1	Loudness	Low	Loud	Centre	445
1	Loudness	Low	Loud	Centre	398
1	Loudness	Low	Loud	Centre	370
1	Loudness	Low	Loud	Centre	378
1	Loudness	Low	Loud	Centre	395
1	Loudness	Low	Loud	Centre	386
1	Loudness	Low	Loud	Centre	422
1	Loudness	Low	Loud	Centre	481
1	Loudness	Low	Loud	Centre	382
1	Loudness	Low	Loud	Centre	416
1	Loudness	Low	Loud	Centre	428
1	Loudness	Low	Loud	Centre	408
1	Loudness	Low	Loud	Centre	445
1	Loudness	Low	Loud	Centre	462
1	Loudness	Low	Loud	Centre	401
1	Loudness	Low	Loud	Centre	383
1	Loudness	Low	Loud	Centre	418
1	Loudness	Low	Loud	Centre
1	Loudness	Low	Loud	Centre	424
1	Loudness	Low	Loud	Centre	396
1	Loudness	Low	Loud	Centre	396
1	Loudness	Low	Loud	Centre	423
1	Loudness	Low	Loud	Centre	425
1	Loudness	Low	Loud	Centre
1	Loudness	Low	Loud	Centre	407
1	Loudness	Low	Loud	Centre	477
1	Loudness	Low	Soft	Up	446
1	Loudness	Low	Soft	Up	437
1	Loudness	Low	Soft	Up	624
1	Loudness	Low	Soft	Up	484
1	Loudness	Low	Soft	Up	598
1	Loudness	Low	Soft	Up	549
1	Loudness	Low	Soft	Up	593
1	Loudness	Low	Soft	Up	556
1	Loudness	Low	Soft	Up	500
1	Loudness	Low	Soft	Up	588
1	Loudness	Low	Soft	Up
1	Loudness	Low	Soft	Up	487
1	Loudness	Low	Soft	Up	621
1	Loudness	Low	Soft	Up	457
1	Loudness	Low	Soft	Up	440
1	Loudness	Low	Soft	Up	393
1	Loudness	Low	Soft	Up	398
1	Loudness	Low	Soft	Up	412
1	Loudness	Low	Soft	Up	557
1	Loudness	Low	Soft	Up	368
1	Loudness	Low	Soft	Up	484
1	Loudness	Low	Soft	Up	555
1	Loudness	Low	Soft	Up	428
1	Loudness	Low	Soft	Up	434
1	Loudness	Low	Soft	Up	436
1	Loudness	Low	Soft	Up	435
1	Loudness	Low	Soft	Up	496
1	Loudness	Low	Soft	Down	367
1	Loudness	Low	Soft	Down	386
1	Loudness	Low	Soft	Down	497
1	Loudness	Low	Soft	Down
1	Loudness	Low	Soft	Down	505
1	Loudness	Low	Soft	Down	536
1	Loudness	Low	Soft	Down	397
1	Loudness	Low	Soft	Down	365
1	Loudness	Low	Soft	Down	317
1	Loudness	Low	Soft	Down	568
1	Loudness	Low	Soft	Down	471
1	Loudness	Low	Soft	Down	495
1	Loudness	Low	Soft	Down	622
1	Loudness	Low	Soft	Down	538
1	Loudness	Low	Soft	Down	617
1	Loudness	Low	Soft	Down	358
1	Loudness	Low	Soft	Down	379
1	Loudness	Low	Soft	Down	492
1	Loudness	Low	Soft	Down	548
1	Loudness	Low	Soft	Down	525
1	Loudness	Low	Soft	Down	504
1	Loudness	Low	Soft	Down	417
1	Loudness	Low	Soft	Down	515
1	Loudness	Low	Soft	Down	541
1	Loudness	Low	Soft	Down	419
1	Loudness	Low	Soft	Down	373
1	Loudness	Low	Soft	Down	427
1	Loudness	Low	Soft	Centre	449
1	Loudness	Low	Soft	Centre	464
1	Loudness	Low	Soft	Centre	454
1	Loudness	Low	Soft	Centre	419
1	Loudness	Low	Soft	Centre	506
1	Loudness	Low	Soft	Centre	571
1	Loudness	Low	Soft	Centre	420
1	Loudness	Low	Soft	Centre	388
1	Loudness	Low	Soft	Centre
1	Loudness	Low	Soft	Centre	534
1	Loudness	Low	Soft	Centre	457
1	Loudness	Low	Soft	Centre	463
1	Loudness	Low	Soft	Centre	546
1	Loudness	Low	Soft	Centre	474
1	Loudness	Low	Soft	Centre	499
1	Loudness	Low	Soft	Centre	489
1	Loudness	Low	Soft	Centre	607
1	Loudness	Low	Soft	Centre	579
1	Loudness	Low	Soft	Centre	553
1	Loudness	Low	Soft	Centre	654
1	Loudness	Low	Soft	Centre	546
1	Loudness	Low	Soft	Centre	477
1	Loudness	Low	Soft	Centre	528
1	Loudness	Low	Soft	Centre	432
1	Loudness	Low	Soft	Centre	465
1	Loudness	Low	Soft	Centre	464
1	Loudness	Low	Soft	Centre	554
2	Pitch	High	Loud	Up	524
2	Pitch	High	Loud	Up	597
2	Pitch	High	Loud	Up	383
2	Pitch	High	Loud	Up	534
2	Pitch	High	Loud	Up	444
2	Pitch	High	Loud	Up	424
2	Pitch	High	Loud	Up	490
2	Pitch	High	Loud	Up	432
2	Pitch	High	Loud	Up	589
2	Pitch	High	Loud	Up	626
2	Pitch	High	Loud	Up	540
2	Pitch	High	Loud	Up
2	Pitch	High	Loud	Up	491
2	Pitch	High	Loud	Up	529
2	Pitch	High	Loud	Up	608
2	Pitch	High	Loud	Up	554
2	Pitch	High	Loud	Up	366
2	Pitch	High	Loud	Up	445
2	Pitch	High	Loud	Up	624
2	Pitch	High	Loud	Up	520
2	Pitch	High	Loud	Up	525
2	Pitch	High	Loud	Up	482
2	Pitch	High	Loud	Up	521
2	Pitch	High	Loud	Up	514
2	Pitch	High	Loud	Up	439
2	Pitch	High	Loud	Up	438
2	Pitch	High	Loud	Up	450
2	Pitch	High	Loud	Up	441
2	Pitch	High	Loud	Up	477
2	Pitch	High	Loud	Up	421
2	Pitch	High	Loud	Down	579
2	Pitch	High	Loud	Down	524
2	Pitch	High	Loud	Down	442
2	Pitch	High	Loud	Down	485
2	Pitch	High	Loud	Down	589
2	Pitch	High	Loud	Down	515
2	Pitch	High	Loud	Down	524
2	Pitch	High	Loud	Down	495
2	Pitch	High	Loud	Down	604
2	Pitch	High	Loud	Down	505
2	Pitch	High	Loud	Down	574
2	Pitch	High	Loud	Down	598
2	Pitch	High	Loud	Down	662
2	Pitch	High	Loud	Down	702
2	Pitch	High	Loud	Down	583
2	Pitch	High	Loud	Down	493
2	Pitch	High	Loud	Down	393
2	Pitch	High	Loud	Down	380
2	Pitch	High	Loud	Down	481
2	Pitch	High	Loud	Down	445
2	Pitch	High	Loud	Down	523
2	Pitch	High	Loud	Down	643
2	Pitch	High	Loud	Down	464
2	Pitch	High	Loud	Down	531
2	Pitch	High	Loud	Down	629
2	Pitch	High	Loud	Down
2	Pitch	High	Loud	Down	511
2	Pitch	High	Loud	Down	546
2	Pitch	High	Loud	Down	710
2	Pitch	High	Loud	Down	513
2	Pitch	High	Loud	Centre	594
2	Pitch	High	Loud	Centre	519
2	Pitch	High	Loud	Centre	499
2	Pitch	High	Loud	Centre	382
2	Pitch	High	Loud	Centre	543
2	Pitch	High	Loud	Centre	465
2	Pitch	High	Loud	Centre	427
2	Pitch	High	Loud	Centre	465
2	Pitch	High	Loud	Centre	463
2	Pitch	High	Loud	Centre	458
2	Pitch	High	Loud	Centre	511
2	Pitch	High	Loud	Centre	560
2	Pitch	High	Loud	Centre	618
2	Pitch	High	Loud	Centre
2	Pitch	High	Loud	Centre	586
2	Pitch	High	Loud	Centre	481
2	Pitch	High	Loud	Centre	411
2	Pitch	High	Loud	Centre	587
2	Pitch	High	Loud	Centre	642
2	Pitch	High	Loud	Centre	414
2	Pitch	High	Loud	Centre	572
2	Pitch	High	Loud	Centre	444
2	Pitch	High	Loud	Centre	456
2	Pitch	High	Loud	Centre
2	Pitch	High	Loud	Centre	434
2	Pitch	High	Loud	Centre	473
2	Pitch	High	Loud	Centre	582
2	Pitch	High	Loud	Centre	439
2	Pitch	High	Loud	Centre	498
2	Pitch	High	Loud	Centre	424
2	Pitch	High	Soft	Up	582
2	Pitch	High	Soft	Up	547
2	Pitch	High	Soft	Up	450
2	Pitch	High	Soft	Up	377
2	Pitch	High	Soft	Up	474
2	Pitch	High	Soft	Up	508
2	Pitch	High	Soft	Up	533
2	Pitch	High	Soft	Up	422
2	Pitch	High	Soft	Up	538
2	Pitch	High	Soft	Up	462
2	Pitch	High	Soft	Up
2	Pitch	High	Soft	Up	695
2	Pitch	High	Soft	Up	584
2	Pitch	High	Soft	Up
2	Pitch	High	Soft	Up	486
2	Pitch	High	Soft	Up	342
2	Pitch	High	Soft	Up	310
2	Pitch	High	Soft	Up	372
2	Pitch	High	Soft	Up	367
2	Pitch	High	Soft	Up	644
2	Pitch	High	Soft	Up	579
2	Pitch	High	Soft	Up	451
2	Pitch	High	Soft	Up	487
2	Pitch	High	Soft	Up	469
2	Pitch	High	Soft	Up	507
2	Pitch	High	Soft	Up	450
2	Pitch	High	Soft	Up	337
2	Pitch	High	Soft	Up	492
2	Pitch	High	Soft	Up	436
2	Pitch	High	Soft	Up	378
2	Pitch	High	Soft	Down	520
2	Pitch	High	Soft	Down	476
2	Pitch	High	Soft	Down	413
2	Pitch	High	Soft	Down	482
2	Pitch	High	Soft	Down	470
2	Pitch	High	Soft	Down	533
2	Pitch	High	Soft	Down	697
2	Pitch	High	Soft	Down	473
2	Pitch	High	Soft	Down	470
2	Pitch	High	Soft	Down	595
2	Pitch	High	Soft	Down	613
2	Pitch	High	Soft	Down	713
2	Pitch	High	Soft	Down	690
2	Pitch	High	Soft	Down
2	Pitch	High	Soft	Down	553
2	Pitch	High	Soft	Down	719
2	Pitch	High	Soft	Down	604
2	Pitch	High	Soft	Down	425
2	Pitch	High	Soft	Down	524
2	Pitch	High	Soft	Down	570
2	Pitch	High	Soft	Down	573
2	Pitch	High	Soft	Down	485
2	Pitch	High	Soft	Down	460
2	Pitch	High	Soft	Down	463
2	Pitch	High	Soft	Down	485
2	Pitch	High	Soft	Down	539
2	Pitch	High	Soft	Down	513
2	Pitch	High	Soft	Down	518
2	Pitch	High	Soft	Down	509
2	Pitch	High	Soft	Down	476
2	Pitch	High	Soft	Centre	545
2	Pitch	High	Soft	Centre	560
2	Pitch	High	Soft	Centre	657
2	Pitch	High	Soft	Centre	503
2	Pitch	High	Soft	Centre	381
2	Pitch	High	Soft	Centre	483
2	Pitch	High	Soft	Centre	484
2	Pitch	High	Soft	Centre	493
2	Pitch	High	Soft	Centre	501
2	Pitch	High	Soft	Centre	685
2	Pitch	High	Soft	Centre	602
2	Pitch	High	Soft	Centre	647
2	Pitch	High	Soft	Centre	687
2	Pitch	High	Soft	Centre
2	Pitch	High	Soft	Centre	647
2	Pitch	High	Soft	Centre	722
2	Pitch	High	Soft	Centre	579
2	Pitch	High	Soft	Centre	350
2	Pitch	High	Soft	Centre	487
2	Pitch	High	Soft	Centre	518
2	Pitch	High	Soft	Centre	500
2	Pitch	High	Soft	Centre	469
2	Pitch	High	Soft	Centre	484
2	Pitch	High	Soft	Centre	542
2	Pitch	High	Soft	Centre	468
2	Pitch	High	Soft	Centre	464
2	Pitch	High	Soft	Centre	618
2	Pitch	High	Soft	Centre	471
2	Pitch	High	Soft	Centre	559
2	Pitch	High	Soft	Centre	470
2	Pitch	Low	Loud	Up	551
2	Pitch	Low	Loud	Up	571
2	Pitch	Low	Loud	Up	424
2	Pitch	Low	Loud	Up	508
2	Pitch	Low	Loud	Up	415
2	Pitch	Low	Loud	Up	454
2	Pitch	Low	Loud	Up	423
2	Pitch	Low	Loud	Up	527
2	Pitch	Low	Loud	Up	467
2	Pitch	Low	Loud	Up	507
2	Pitch	Low	Loud	Up	497
2	Pitch	Low	Loud	Up	585
2	Pitch	Low	Loud	Up	541
2	Pitch	Low	Loud	Up	458
2	Pitch	Low	Loud	Up	473
2	Pitch	Low	Loud	Up	616
2	Pitch	Low	Loud	Up	517
2	Pitch	Low	Loud	Up	417
2	Pitch	Low	Loud	Up	435
2	Pitch	Low	Loud	Up	505
2	Pitch	Low	Loud	Up	454
2	Pitch	Low	Loud	Up	455
2	Pitch	Low	Loud	Up	474
2	Pitch	Low	Loud	Up
2	Pitch	Low	Loud	Up	547
2	Pitch	Low	Loud	Up	393
2	Pitch	Low	Loud	Up	460
2	Pitch	Low	Loud	Up	522
2	Pitch	Low	Loud	Up	554
2	Pitch	Low	Loud	Up	414
2	Pitch	Low	Loud	Down	468
2	Pitch	Low	Loud	Down	570
2	Pitch	Low	Loud	Down	676
2	Pitch	Low	Loud	Down	394
2	Pitch	Low	Loud	Down	498
2	Pitch	Low	Loud	Down	357
2	Pitch	Low	Loud	Down	519
2	Pitch	Low	Loud	Down	344
2	Pitch	Low	Loud	Down	465
2	Pitch	Low	Loud	Down	424
2	Pitch	Low	Loud	Down	488
2	Pitch	Low	Loud	Down	484
2	Pitch	Low	Loud	Down	612
2	Pitch	Low	Loud	Down	472
2	Pitch	Low	Loud	Down	443
2	Pitch	Low	Loud	Down
2	Pitch	Low	Loud	Down	320
2	Pitch	Low	Loud	Down	376
2	Pitch	Low	Loud	Down	473
2	Pitch	Low	Loud	Down
2	Pitch	Low	Loud	Down	481
2	Pitch	Low	Loud	Down	513
2	Pitch	Low	Loud	Down	598
2	Pitch	Low	Loud	Down	455
2	Pitch	Low	Loud	Down	528
2	Pitch	Low	Loud	Down	491
2	Pitch	Low	Loud	Down	415
2	Pitch	Low	Loud	Down	376
2	Pitch	Low	Loud	Down	428
2	Pitch	Low	Loud	Down	416
2	Pitch	Low	Loud	Centre	618
2	Pitch	Low	Loud	Centre	622
2	Pitch	Low	Loud	Centre	526
2	Pitch	Low	Loud	Centre	487
2	Pitch	Low	Loud	Centre	468
2	Pitch	Low	Loud	Centre	462
2	Pitch	Low	Loud	Centre	472
2	Pitch	Low	Loud	Centre
2	Pitch	Low	Loud	Centre	451
2	Pitch	Low	Loud	Centre	535
2	Pitch	Low	Loud	Centre	486
2	Pitch	Low	Loud	Centre	530
2	Pitch	Low	Loud	Centre	543
2	Pitch	Low	Loud	Centre	579
2	Pitch	Low	Loud	Centre	674
2	Pitch	Low	Loud	Centre	527
2	Pitch	Low	Loud	Centre	343
2	Pitch	Low	Loud	Centre	415
2	Pitch	Low	Loud	Centre	474
2	Pitch	Low	Loud	Centre	469
2	Pitch	Low	Loud	Centre	600
2	Pitch	Low	Loud	Centre	377
2	Pitch	Low	Loud	Centre	466
2	Pitch	Low	Loud	Centre	576
2	Pitch	Low	Loud	Centre
2	Pitch	Low	Loud	Centre	580
2	Pitch	Low	Loud	Centre	436
2	Pitch	Low	Loud	Centre	558
2	Pitch	Low	Loud	Centre	667
2	Pitch	Low	Loud	Centre	355
2	Pitch	Low	Soft	Up	479
2	Pitch	Low	Soft	Up	529
2	Pitch	Low	Soft	Up	512
2	Pitch	Low	Soft	Up	480
2	Pitch	Low	Soft	Up	432
2	Pitch	Low	Soft	Up	511
2	Pitch	Low	Soft	Up	464
2	Pitch	Low	Soft	Up	619
2	Pitch	Low	Soft	Up	392
2	Pitch	Low	Soft	Up	581
2	Pitch	Low	Soft	Up	543
2	Pitch	Low	Soft	Up	542
2	Pitch	Low	Soft	Up	555
2	Pitch	Low	Soft	Up
2	Pitch	Low	Soft	Up	612
2	Pitch	Low	Soft	Up	484
2	Pitch	Low	Soft	Up	482
2	Pitch	Low	Soft	Up	354
2	Pitch	Low	Soft	Up	622
2	Pitch	Low	Soft	Up	519
2	Pitch	Low	Soft	Up	447
2	Pitch	Low	Soft	Up	474
2	Pitch	Low	Soft	Up	461
2	Pitch	Low	Soft	Up	525
2	Pitch	Low	Soft	Up	620
2	Pitch	Low	Soft	Up	606
2	Pitch	Low	Soft	Up	419
2	Pitch	Low	Soft	Up	480
2	Pitch	Low	Soft	Up	408
2	Pitch	Low	Soft	Up	421
2	Pitch	Low	Soft	Down
2	Pitch	Low	Soft	Down	553
2	Pitch	Low	Soft	Down	412
2	Pitch	Low	Soft	Down	580
2	Pitch	Low	Soft	Down	536
2	Pitch	Low	Soft	Down	465
2	Pitch	Low	Soft	Down	494
2	Pitch	Low	Soft	Down	404
2	Pitch	Low	Soft	Down	423
2	Pitch	Low	Soft	Down	448
2	Pitch	Low	Soft	Down	529
2	Pitch	Low	Soft	Down	501
2	Pitch	Low	Soft	Down	640
2	Pitch	Low	Soft	Down	515
2	Pitch	Low	Soft	Down	476
2	Pitch	Low	Soft	Down	510
2	Pitch	Low	Soft	Down	324
2	Pitch	Low	Soft	Down	390
2	Pitch	Low	Soft	Down	437
2	Pitch	Low	Soft	Down	507
2	Pitch	Low	Soft	Down	543
2	Pitch	Low	Soft	Down	446
2	Pitch	Low	Soft	Down	399
2	Pitch	Low	Soft	Down	474
2	Pitch	Low	Soft	Down	537
2	Pitch	Low	Soft	Down	573
2	Pitch	Low	Soft	Down	600
2	Pitch	Low	Soft	Down	404
2	Pitch	Low	Soft	Down	463
2	Pitch	Low	Soft	Down	386
2	Pitch	Low	Soft	Centre	533
2	Pitch	Low	Soft	Centre	504
2	Pitch	Low	Soft	Centre	486
2	Pitch	Low	Soft	Centre	456
2	Pitch	Low	Soft	Centre	363
2	Pitch	Low	Soft	Centre	554
2	Pitch	Low	Soft	Centre	466
2	Pitch	Low	Soft	Centre
2	Pitch	Low	Soft	Centre	532
2	Pitch	Low	Soft	Centre	412
2	Pitch	Low	Soft	Centre	451
2	Pitch	Low	Soft	Centre	522
2	Pitch	Low	Soft	Centre	477
2	Pitch	Low	Soft	Centre	478
2	Pitch	Low	Soft	Centre	540
2	Pitch	Low	Soft	Centre	375
2	Pitch	Low	Soft	Centre	378
2	Pitch	Low	Soft	Centre	516
2	Pitch	Low	Soft	Centre	610
2	Pitch	Low	Soft	Centre	458
2	Pitch	Low	Soft	Centre	400
2	Pitch	Low	Soft	Centre	475
2	Pitch	Low	Soft	Centre	428
2	Pitch	Low	Soft	Centre	542
2	Pitch	Low	Soft	Centre	519
2	Pitch	Low	Soft	Centre
2	Pitch	Low	Soft	Centre	389
2	Pitch	Low	Soft	Centre	512
2	Pitch	Low	Soft	Centre	435
2	Loudness	High	Loud	Up	691
2	Loudness	High	Loud	Up
2	Loudness	High	Loud	Up	537
2	Loudness	High	Loud	Up	514
2	Loudness	High	Loud	Up	628
2	Loudness	High	Loud	Up	421
2	Loudness	High	Loud	Up	670
2	Loudness	High	Loud	Up	566
2	Loudness	High	Loud	Up	661
2	Loudness	High	Loud	Up	467
2	Loudness	High	Loud	Up	574
2	Loudness	High	Loud	Up	481
2	Loudness	High	Loud	Up	471
2	Loudness	High	Loud	Up	616
2	Loudness	High	Loud	Up	529
2	Loudness	High	Loud	Up	741
2	Loudness	High	Loud	Up	573
2	Loudness	High	Loud	Up	513
2	Loudness	High	Loud	Up	716
2	Loudness	High	Loud	Up	622
2	Loudness	High	Loud	Up	470
2	Loudness	High	Loud	Up	629
2	Loudness	High	Loud	Up	442
2	Loudness	High	Loud	Up	815
2	Loudness	High	Loud	Up	498
2	Loudness	High	Loud	Up	829
2	Loudness	High	Loud	Up	545
2	Loudness	High	Loud	Up	713
2	Loudness	High	Loud	Up	666
2	Loudness	High	Loud	Down	521
2	Loudness	High	Loud	Down	477
2	Loudness	High	Loud	Down	773
2	Loudness	High	Loud	Down	655
2	Loudness	High	Loud	Down	423
2	Loudness	High	Loud	Down	704
2	Loudness	High	Loud	Down
2	Loudness	High	Loud	Down	706
2	Loudness	High	Loud	Down	847
2	Loudness	High	Loud	Down	549
2	Loudness	High	Loud	Down	589
2	Loudness	High	Loud	Down	757
2	Loudness	High	Loud	Down	879
2	Loudness	High	Loud	Down	713
2	Loudness	High	Loud	Down	632
2	Loudness	High	Loud	Down	565
2	Loudness	High	Loud	Down	638
2	Loudness	High	Loud	Down	589
2	Loudness	High	Loud	Down	551
2	Loudness	High	Loud	Down	590
2	Loudness	High	Loud	Down	500
2	Loudness	High	Loud	Down	664
2	Loudness	High	Loud	Down	547
2	Loudness	High	Loud	Down	764
2	Loudness	High	Loud	Down	535
2	Loudness	High	Loud	Down	675
2	Loudness	High	Loud	Down	672
2	Loudness	High	Loud	Centre
2	Loudness	High	Loud	Centre	582
2	Loudness	High	Loud	Centre	450
2	Loudness	High	Loud	Centre	721
2	Loudness	High	Loud	Centre	631
2	Loudness	High	Loud	Centre
2	Loudness	High	Loud	Centre	661
2	Loudness	High	Loud	Centre	465
2	Loudness	High	Loud	Centre	615
2	Loudness	High	Loud	Centre	529
2	Loudness	High	Loud	Centre	524
2	Loudness	High	Loud	Centre	634
2	Loudness	High	Loud	Centre	698
2	Loudness	High	Loud	Centre	638
2	Loudness	High	Loud	Centre	658
2	Loudness	High	Loud	Centre	705
2	Loudness	High	Loud	Centre	676
2	Loudness	High	Loud	Centre	733
2	Loudness	High	Loud	Centre	747
2	Loudness	High	Loud	Centre	530
2	Loudness	High	Loud	Centre	506
2	Loudness	High	Loud	Centre	649
2	Loudness	High	Loud	Centre	498
2	Loudness	High	Loud	Centre	629
2	Loudness	High	Loud	Centre	564
2	Loudness	High	Loud	Centre	609
2	Loudness	High	Loud	Centre	554
2	Loudness	High	Loud	Centre	561
2	Loudness	High	Loud	Centre	620
2	Loudness	High	Loud	Centre	571
2	Loudness	High	Soft	Up	385
2	Loudness	High	Soft	Up	819
2	Loudness	High	Soft	Up	538
2	Loudness	High	Soft	Up	585
2	Loudness	High	Soft	Up	577
2	Loudness	High	Soft	Up	649
2	Loudness	High	Soft	Up
2	Loudness	High	Soft	Up	535
2	Loudness	High	Soft	Up	692
2	Loudness	High	Soft	Up	586
2	Loudness	High	Soft	Up	673
2	Loudness	High	Soft	Up	471
2	Loudness	High	Soft	Up	612
2	Loudness	High	Soft	Up	691
2	Loudness	High	Soft	Up	520
2	Loudness	High	Soft	Up	590
2	Loudness	High	Soft	Up	522
2	Loudness	High	Soft	Up	611
2	Loudness	High	Soft	Up	468
2	Loudness	High	Soft	Up	414
2	Loudness	High	Soft	Up	540
2	Loudness	High	Soft	Up	877
2	Loudness	High	Soft	Up	602
2	Loudness	High	Soft	Up	784
2	Loudness	High	Soft	Up	538
2	Loudness	High	Soft	Up	501
2	Loudness	High	Soft	Up	574
2	Loudness	High	Soft	Up	772
2	Loudness	High	Soft	Down	559
2	Loudness	High	Soft	Down	487
2	Loudness	High	Soft	Down	572
2	Loudness	High	Soft	Down	675
2	Loudness	High	Soft	Down	362
2	Loudness	High	Soft	Down	514
2	Loudness	High	Soft	Down	591
2	Loudness	High	Soft	Down	474
2	Loudness	High	Soft	Down
2	Loudness	High	Soft	Down	763
2	Loudness	High	Soft	Down	456
2	Loudness	High	Soft	Down	510
2	Loudness	High	Soft	Down	443
2	Loudness	High	Soft	Down	495
2	Loudness	High	Soft	Down	485
2	Loudness	High	Soft	Down	754
2	Loudness	High	Soft	Down	488
2	Loudness	High	Soft	Down	437
2	Loudness	High	Soft	Down	427
2	Loudness	High	Soft	Down	400
2	Loudness	High	Soft	Down	569
2	Loudness	High	Soft	Down	479
2	Loudness	High	Soft	Down	462
2	Loudness	High	Soft	Down	466
2	Loudness	High	Soft	Down	470
2	Loudness	High	Soft	Down	495
2	Loudness	High	Soft	Down	453
2	Loudness	High	Soft	Down
2	Loudness	High	Soft	Centre	488
2	Loudness	High	Soft	Centre	735
2	Loudness	High	Soft	Centre	544
2	Loudness	High	Soft	Centre	608
2	Loudness	High	Soft	Centre	778
2	Loudness	High	Soft	Centre	426
2	Loudness	High	Soft	Centre	457
2	Loudness	High	Soft	Centre	476
2	Loudness	High	Soft	Centre	510
2	Loudness	High	Soft	Centre	510
2	Loudness	High	Soft	Centre	505
2	Loudness	High	Soft	Centre	543
2	Loudness	High	Soft	Centre	517
2	Loudness	High	Soft	Centre	425
2	Loudness	High	Soft	Centre	678
2	Loudness	High	Soft	Centre	604
2	Loudness	High	Soft	Centre	523
2	Loudness	High	Soft	Centre	691
2	Loudness	High	Soft	Centre	583
2	Loudness	High	Soft	Centre	644
2	Loudness	High	Soft	Centre	506
2	Loudness	High	Soft	Centre	499
2	Loudness	High	Soft	Centre	583
2	Loudness	High	Soft	Centre
2	Loudness	High	Soft	Centre	648
2	Loudness	High	Soft	Centre	739
2	Loudness	High	Soft	Centre	528
2	Loudness	High	Soft	Centre	770
2	Loudness	High	Soft	Centre	530
2	Loudness	Low	Loud	Up	594
2	Loudness	Low	Loud	Up	632
2	Loudness	Low	Loud	Up	505
2	Loudness	Low	Loud	Up	511
2	Loudness	Low	Loud	Up	679
2	Loudness	Low	Loud	Up	728
2	Loudness	Low	Loud	Up	476
2	Loudness	Low	Loud	Up
2	Loudness	Low	Loud	Up	631
2	Loudness	Low	Loud	Up	575
2	Loudness	Low	Loud	Up	514
2	Loudness	Low	Loud	Up	614
2	Loudness	Low	Loud	Up	493
2	Loudness	Low	Loud	Up	670
2	Loudness	Low	Loud	Up	540
2	Loudness	Low	Loud	Up	615
2	Loudness	Low	Loud	Up	534
2	Loudness	Low	Loud	Up	552
2	Loudness	Low	Loud	Up	500
2	Loudness	Low	Loud	Up	496
2	Loudness	Low	Loud	Up	562
2	Loudness	Low	Loud	Up	699
2	Loudness	Low	Loud	Up	741
2	Loudness	Low	Loud	Up	713
2	Loudness	Low	Loud	Up	700
2	Loudness	Low	Loud	Up	436
2	Loudness	Low	Loud	Up	749
2	Loudness	Low	Loud	Down	452
2	Loudness	Low	Loud	Down	474
2	Loudness	Low	Loud	Down	710
2	Loudness	Low	Loud	Down
2	Loudness	Low	Loud	Down	536
2	Loudness	Low	Loud	Down	575
2	Loudness	Low	Loud	Down	459
2	Loudness	Low	Loud	Down	660
2	Loudness	Low	Loud	Down	679
2	Loudness	Low	Loud	Down	722
2	Loudness	Low	Loud	Down	528
2	Loudness	Low	Loud	Down	697
2	Loudness	Low	Loud	Down	667
2	Loudness	Low	Loud	Down	803
2	Loudness	Low	Loud	Down	864
2	Loudness	Low	Loud	Down	485
2	Loudness	Low	Loud	Down	713
2	Loudness	Low	Loud	Down	512
2	Loudness	Low	Loud	Down	579
2	Loudness	Low	Loud	Down	688
2	Loudness	Low	Loud	Down	552
2	Loudness	Low	Loud	Down	508
2	Loudness	Low	Loud	Down	685
2	Loudness	Low	Loud	Down	460
2	Loudness	Low	Loud	Down	631
2	Loudness	Low	Loud	Down	775
2	Loudness	Low	Loud	Centre	747
2	Loudness	Low	Loud	Centre	373
2	Loudness	Low	Loud	Centre	391
2	Loudness	Low	Loud	Centre	631
2	Loudness	Low	Loud	Centre	597
2	Loudness	Low	Loud	Centre	481
2	Loudness	Low	Loud	Centre	619
2	Loudness	Low	Loud	Centre	505
2	Loudness	Low	Loud	Centre	665
2	Loudness	Low	Loud	Centre	710
2	Loudness	Low	Loud	Centre	489
2	Loudness	Low	Loud	Centre	518
2	Loudness	Low	Loud	Centre	611
2	Loudness	Low	Loud	Centre	589
2	Loudness	Low	Loud	Centre	756
2	Loudness	Low	Loud	Centre	838
2	Loudness	Low	Loud	Centre	547
2	Loudness	Low	Loud	Centre	602
2	Loudness	Low	Loud	Centre	908
2	Loudness	Low	Loud	Centre	508
2	Loudness	Low	Loud	Centre	541
2	Loudness	Low	Loud	Centre	465
2	Loudness	Low	Loud	Centre	535
2	Loudness	Low	Loud	Centre	742
2	Loudness	Low	Loud	Centre	692
2	Loudness	Low	Loud	Centre
2	Loudness	Low	Loud	Centre	584
2	Loudness	Low	Loud	Centre	714
2	Loudness	Low	Loud	Centre	847
2	Loudness	Low	Soft	Up	525
2	Loudness	Low	Soft	Up	538
2	Loudness	Low	Soft	Up	651
2	Loudness	Low	Soft	Up	500
2	Loudness	Low	Soft	Up	614
2	Loudness	Low	Soft	Up	540
2	Loudness	Low	Soft	Up	669
2	Loudness	Low	Soft	Up	661
2	Loudness	Low	Soft	Up	623
2	Loudness	Low	Soft	Up	584
2	Loudness	Low	Soft	Up	466
2	Loudness	Low	Soft	Up	548
2	Loudness	Low	Soft	Up	585
2	Loudness	Low	Soft	Up
2	Loudness	Low	Soft	Up	762
2	Loudness	Low	Soft	Up	560
2	Loudness	Low	Soft	Up	589
2	Loudness	Low	Soft	Up	465
2	Loudness	Low	Soft	Up	464
2	Loudness	Low	Soft	Up	577
2	Loudness	Low	Soft	Up	513
2	Loudness	Low	Soft	Up	519
2	Loudness	Low	Soft	Up	540
2	Loudness	Low	Soft	Up	681
2	Loudness	Low	Soft	Up	639
2	Loudness	Low	Soft	Up	838
2	Loudness	Low	Soft	Up	817
2	Loudness	Low	Soft	Up	634
2	Loudness	Low	Soft	Up	518
2	Loudness	Low	Soft	Up
2	Loudness	Low	Soft	Down	420
2	Loudness	Low	Soft	Down
2	Loudness	Low	Soft	Down	654
2	Loudness	Low	Soft	Down	557
2	Loudness	Low	Soft	Down	456
2	Loudness	Low	Soft	Down	579
2	Loudness	Low	Soft	Down	704
2	Loudness	Low	Soft	Down	676
2	Loudness	Low	Soft	Down	557
2	Loudness	Low	Soft	Down	497
2	Loudness	Low	Soft	Down	720
2	Loudness	Low	Soft	Down	668
2	Loudness	Low	Soft	Down	707
2	Loudness	Low	Soft	Down	562
2	Loudness	Low	Soft	Down	536
2	Loudness	Low	Soft	Down	598
2	Loudness	Low	Soft	Down	447
2	Loudness	Low	Soft	Down	454
2	Loudness	Low	Soft	Down	434
2	Loudness	Low	Soft	Down	490
2	Loudness	Low	Soft	Down	645
2	Loudness	Low	Soft	Down	651
2	Loudness	Low	Soft	Down	454
2	Loudness	Low	Soft	Down	517
2	Loudness	Low	Soft	Down	621
2	Loudness	Low	Soft	Down	766
2	Loudness	Low	Soft	Down	623
2	Loudness	Low	Soft	Down	517
2	Loudness	Low	Soft	Down	519
2	Loudness	Low	Soft	Down	569
2	Loudness	Low	Soft	Centre	406
2	Loudness	Low	Soft	Centre	428
2	Loudness	Low	Soft	Centre	535
2	Loudness	Low	Soft	Centre	445
2	Loudness	Low	Soft	Centre	563
2	Loudness	Low	Soft	Centre	398
2	Loudness	Low	Soft	Centre	611
2	Loudness	Low	Soft	Centre	573
2	Loudness	Low	Soft	Centre	560
2	Loudness	Low	Soft	Centre	610
2	Loudness	Low	Soft	Centre	628
2	Loudness	Low	Soft	Centre	637
2	Loudness	Low	Soft	Centre	492
2	Loudness	Low	Soft	Centre	496
2	Loudness	Low	Soft	Centre	640
2	Loudness	Low	Soft	Centre	551
2	Loudness	Low	Soft	Centre	506
2	Loudness	Low	Soft	Centre	511
2	Loudness	Low	Soft	Centre	648
2	Loudness	Low	Soft	Centre	543
2	Loudness	Low	Soft	Centre	451
2	Loudness	Low	Soft	Centre	658
2	Loudness	Low	Soft	Centre	564
2	Loudness	Low	Soft	Centre
2	Loudness	Low	Soft	Centre
2	Loudness	Low	Soft	Centre	536
2	Loudness	Low	Soft	Centre
2	Loudness	Low	Soft	Centre	544
2	Loudness	Low	Soft	Centre	621
3	Pitch	High	Loud	Up
3	Pitch	High	Loud	Up	423
3	Pitch	High	Loud	Up	360
3	Pitch	High	Loud	Up	383
3	Pitch	High	Loud	Up	481
3	Pitch	High	Loud	Up	597
3	Pitch	High	Loud	Up	429
3	Pitch	High	Loud	Up	501
3	Pitch	High	Loud	Up	457
3	Pitch	High	Loud	Up	402
3	Pitch	High	Loud	Up	388
3	Pitch	High	Loud	Up	330
3	Pitch	High	Loud	Up	447
3	Pitch	High	Loud	Up	415
3	Pitch	High	Loud	Up
3	Pitch	High	Loud	Up	594
3	Pitch	High	Loud	Up	468
3	Pitch	High	Loud	Up	526
3	Pitch	High	Loud	Up	413
3	Pitch	High	Loud	Up	447
3	Pitch	High	Loud	Up	431
3	Pitch	High	Loud	Up	449
3	Pitch	High	Loud	Up	375
3	Pitch	High	Loud	Up	313
3	Pitch	High	Loud	Up	419
3	Pitch	High	Loud	Up	432
3	Pitch	High	Loud	Up	469
3	Pitch	High	Loud	Up	610
3	Pitch	High	Loud	Up	540
3	Pitch	High	Loud	Up	446
3	Pitch	High	Loud	Down	345
3	Pitch	High	Loud	Down	397
3	Pitch	High	Loud	Down	390
3	Pitch	High	Loud	Down
3	Pitch	High	Loud	Down	611
3	Pitch	High	Loud	Down	448
3	Pitch	High	Loud	Down	456
3	Pitch	High	Loud	Down	465
3	Pitch	High	Loud	Down	551
3	Pitch	High	Loud	Down	319
3	Pitch	High	Loud	Down	381
3	Pitch	High	Loud	Down	379
3	Pitch	High	Loud	Down	474
3	Pitch	High	Loud	Down	409
3	Pitch	High	Loud	Down	423
3	Pitch	High	Loud	Down
3	Pitch	High	Loud	Down	473
3	Pitch	High	Loud	Down	406
3	Pitch	High	Loud	Down	481
3	Pitch	High	Loud	Down	387
3	Pitch	High	Loud	Down	460
3	Pitch	High	Loud	Down	476
3	Pitch	High	Loud	Down	383
3	Pitch	High	Loud	Down	428
3	Pitch	High	Loud	Down	366
3	Pitch	High	Loud	Down	435
3	Pitch	High	Loud	Down	451
3	Pitch	High	Loud	Down	437
3	Pitch	High	Loud	Centre	426
3	Pitch	High	Loud	Centre	475
3	Pitch	High	Loud	Centre	392
3	Pitch	High	Loud	Centre	504
3	Pitch	High	Loud	Centre	481
3	Pitch	High	Loud	Centre	484
3	Pitch	High	Loud	Centre	344
3	Pitch	High	Loud	Centre	408
3	Pitch	High	Loud	Centre	397
3	Pitch	High	Loud	Centre	418
3	Pitch	High	Loud	Centre	661
3	Pitch	High	Loud	Centre	481
3	Pitch	High	Loud	Centre	371
3	Pitch	High	Loud	Centre
3	Pitch	High	Loud	Centre	432
3	Pitch	High	Loud	Centre	396
3	Pitch	High	Loud	Centre	491
3	Pitch	High	Loud	Centre	448
3	Pitch	High	Loud	Centre
3	Pitch	High	Loud	Centre	472
3	Pitch	High	Loud	Centre	373
3	Pitch	High	Loud	Centre	554
3	Pitch	High	Loud	Centre	384
3	Pitch	High	Loud	Centre	593
3	Pitch	High	Loud	Centre	462
3	Pitch	High	Loud	Centre	439
3	Pitch	High	Loud	Centre	488
3	Pitch	High	Loud	Centre	410
3	Pitch	High	Loud	Centre	563
3	Pitch	High	Soft	Up	315
3	Pitch	High	Soft	Up	414
3	Pitch	High	Soft	Up	303
3	Pitch	High	Soft	Up	646
3	Pitch	High	Soft	Up	599
3	Pitch	High	Soft	Up	362
3	Pitch	High	Soft	Up	399
3	Pitch	High	Soft	Up	435
3	Pitch	High	Soft	Up	474
3	Pitch	High	Soft	Up	384
3	Pitch	High	Soft	Up	390
3	Pitch	High	Soft	Up
3	Pitch	High	Soft	Up	464
3	Pitch	High	Soft	Up	438
3	Pitch	High	Soft	Up	618
3	Pitch	High	Soft	Up	475
3	Pitch	High	Soft	Up	581
3	Pitch	High	Soft	Up	375
3	Pitch	High	Soft	Up	447
3	Pitch	High	Soft	Up	518
3	Pitch	High	Soft	Up	493
3	Pitch	High	Soft	Up	337
3	Pitch	High	Soft	Up	357
3	Pitch	High	Soft	Up	396
3	Pitch	High	Soft	Up	410
3	Pitch	High	Soft	Up	362
3	Pitch	High	Soft	Up	368
3	Pitch	High	Soft	Up	445
3	Pitch	High	Soft	Up	440
3	Pitch	High	Soft	Up	505
3	Pitch	High	Soft	Down
3	Pitch	High	Soft	Down	393
3	Pitch	High	Soft	Down	404
3	Pitch	High	Soft	Down	334
3	Pitch	High	Soft	Down	590
3	Pitch	High	Soft	Down	384
3	Pitch	High	Soft	Down	444
3	Pitch	High	Soft	Down	412
3	Pitch	High	Soft	Down	448
3	Pitch	High	Soft	Down	391
3	Pitch	High	Soft	Down	418
3	Pitch	High	Soft	Down	434
3	Pitch	High	Soft	Down	468
3	Pitch	High	Soft	Down	480
3	Pitch	High	Soft	Down	562
3	Pitch	High	Soft	Down	591
3	Pitch	High	Soft	Down	388
3	Pitch	High	Soft	Down
3	Pitch	High	Soft	Down	436
3	Pitch	High	Soft	Down	431
3	Pitch	High	Soft	Down
3	Pitch	High	Soft	Down	414
3	Pitch	High	Soft	Down	503
3	Pitch	High	Soft	Down	499
3	Pitch	High	Soft	Down	509
3	Pitch	High	Soft	Down	388
3	Pitch	High	Soft	Down	561
3	Pitch	High	Soft	Down	455
3	Pitch	High	Soft	Centre	359
3	Pitch	High	Soft	Centre	358
3	Pitch	High	Soft	Centre	466
3	Pitch	High	Soft	Centre	362
3	Pitch	High	Soft	Centre	472
3	Pitch	High	Soft	Centre	425
3	Pitch	High	Soft	Centre	434
3	Pitch	High	Soft	Centre	422
3	Pitch	High	Soft	Centre	528
3	Pitch	High	Soft	Centre	535
3	Pitch	High	Soft	Centre	444
3	Pitch	High	Soft	Centre	368
3	Pitch	High	Soft	Centre
3	Pitch	High	Soft	Centre	429
3	Pitch	High	Soft	Centre	426
3	Pitch	High	Soft	Centre	521
3	Pitch	High	Soft	Centre	565
3	Pitch	High	Soft	Centre	395
3	Pitch	High	Soft	Centre	486
3	Pitch	High	Soft	Centre	507
3	Pitch	High	Soft	Centre	579
3	Pitch	High	Soft	Centre	376
3	Pitch	High	Soft	Centre	401
3	Pitch	High	Soft	Centre	401
3	Pitch	High	Soft	Centre	309
3	Pitch	High	Soft	Centre	455
3	Pitch	High	Soft	Centre	524
3	Pitch	High	Soft	Centre	422
3	Pitch	High	Soft	Centre	384
3	Pitch	High	Soft	Centre	608
3	Pitch	Low	Loud	Up	446
3	Pitch	Low	Loud	Up	528
3	Pitch	Low	Loud	Up	436
3	Pitch	Low	Loud	Up	380
3	Pitch	Low	Loud	Up	439
3	Pitch	Low	Loud	Up	571
3	Pitch	Low	Loud	Up	433
3	Pitch	Low	Loud	Up	533
3	Pitch	Low	Loud	Up	697
3	Pitch	Low	Loud	Up	392
3	Pitch	Low	Loud	Up	404
3	Pitch	Low	Loud	Up	488
3	Pitch	Low	Loud	Up	462
3	Pitch	Low	Loud	Up	558
3	Pitch	Low	Loud	Up	663
3	Pitch	Low	Loud	Up	466
3	Pitch	Low	Loud	Up	532
3	Pitch	Low	Loud	Up	511
3	Pitch	Low	Loud	Up	515
3	Pitch	Low	Loud	Up	494
3	Pitch	Low	Loud	Up	533
3	Pitch	Low	Loud	Up
3	Pitch	Low	Loud	Up
3	Pitch	Low	Loud	Up	489
3	Pitch	Low	Loud	Up	442
3	Pitch	Low	Loud	Up	428
3	Pitch	Low	Loud	Down	389
3	Pitch	Low	Loud	Down	446
3	Pitch	Low	Loud	Down
3	Pitch	Low	Loud	Down	524
3	Pitch	Low	Loud	Down	570
3	Pitch	Low	Loud	Down	391
3	Pitch	Low	Loud	Down	538
3	Pitch	Low	Loud	Down	437
3	Pitch	Low	Loud	Down	731
3	Pitch	Low	Loud	Down	468
3	Pitch	Low	Loud	Down	517
3	Pitch	Low	Loud	Down	441
3	Pitch	Low	Loud	Down	630
3	Pitch	Low	Loud	Down	392
3	Pitch	Low	Loud	Down	460
3	Pitch	Low	Loud	Down	529
3	Pitch	Low	Loud	Down	505
3	Pitch	Low	Loud	Down	477
3	Pitch	Low	Loud	Down	497
3	Pitch	Low	Loud	Down	653
3	Pitch	Low	Loud	Down	470
3	Pitch	Low	Loud	Down	330
3	Pitch	Low	Loud	Down	650
3	Pitch	Low	Loud	Down	366
3	Pitch	Low	Loud	Down	481
3	Pitch	Low	Loud	Down	370
3	Pitch	Low	Loud	Down	452
3	Pitch	Low	Loud	Down	513
3	Pitch	Low	Loud	Down	700
3	Pitch	Low	Loud	Down	450
3	Pitch	Low	Loud	Centre	451
3	Pitch	Low	Loud	Centre	612
3	Pitch	Low	Loud	Centre	475
3	Pitch	Low	Loud	Centre	417
3	Pitch	Low	Loud	Centre	595
3	Pitch	Low	Loud	Centre	434
3	Pitch	Low	Loud	Centre	502
3	Pitch	Low	Loud	Centre	442
3	Pitch	Low	Loud	Centre	407
3	Pitch	Low	Loud	Centre	463
3	Pitch	Low	Loud	Centre	400
3	Pitch	Low	Loud	Centre	521
3	Pitch	Low	Loud	Centre	434
3	Pitch	Low	Loud	Centre	396
3	Pitch	Low	Loud	Centre
3	Pitch	Low	Loud	Centre	484
3	Pitch	Low	Loud	Centre	560
3	Pitch	Low	Loud	Centre	512
3	Pitch	Low	Loud	Centre	436
3	Pitch	Low	Loud	Centre	440
3	Pitch	Low	Loud	Centre	507
3	Pitch	Low	Loud	Centre	606
3	Pitch	Low	Loud	Centre	512
3	Pitch	Low	Loud	Centre	387
3	Pitch	Low	Loud	Centre	405
3	Pitch	Low	Loud	Centre	586
3	Pitch	Low	Loud	Centre	441
3	Pitch	Low	Loud	Centre	388
3	Pitch	Low	Loud	Centre	584
3	Pitch	Low	Loud	Centre	395
3	Pitch	Low	Soft	Up	380
3	Pitch	Low	Soft	Up	434
3	Pitch	Low	Soft	Up	470
3	Pitch	Low	Soft	Up	410
3	Pitch	Low	Soft	Up
3	Pitch	Low	Soft	Up	628
3	Pitch	Low	Soft	Up	699
3	Pitch	Low	Soft	Up	622
3	Pitch	Low	Soft	Up	637
3	Pitch	Low	Soft	Up	483
3	Pitch	Low	Soft	Up	492
3	Pitch	Low	Soft	Up	692
3	Pitch	Low	Soft	Up	640
3	Pitch	Low	Soft	Up	460
3	Pitch	Low	Soft	Up	750
3	Pitch	Low	Soft	Up	491
3	Pitch	Low	Soft	Up	794
3	Pitch	Low	Soft	Up	541
3	Pitch	Low	Soft	Up	581
3	Pitch	Low	Soft	Up	488
3	Pitch	Low	Soft	Up	592
3	Pitch	Low	Soft	Up	451
3	Pitch	Low	Soft	Up	635
3	Pitch	Low	Soft	Up	543
3	Pitch	Low	Soft	Up	565
3	Pitch	Low	Soft	Up	416
3	Pitch	Low	Soft	Down	671
3	Pitch	Low	Soft	Down	434
3	Pitch	Low	Soft	Down	717
3	Pitch	Low	Soft	Down	365
3	Pitch	Low	Soft	Down	645
3	Pitch	Low	Soft	Down	470
3	Pitch	Low	Soft	Down
3	Pitch	Low	Soft	Down	527
3	Pitch	Low	Soft	Down	482
3	Pitch	Low	Soft	Down	491
3	Pitch	Low	Soft	Down	417
3	Pitch	Low	Soft	Down	663
3	Pitch	Low	Soft	Down	532
3	Pitch	Low	Soft	Down	417
3	Pitch	Low	Soft	Down	572
3	Pitch	Low	Soft	Down
3	Pitch	Low	Soft	Down	661
3	Pitch	Low	Soft	Down	601
3	Pitch	Low	Soft	Down	417
3	Pitch	Low	Soft	Down	566
3	Pitch	Low	Soft	Down	392
3	Pitch	Low	Soft	Down	663
3	Pitch	Low	Soft	Down	440
3	Pitch	Low	Soft	Down	421
3	Pitch	Low	Soft	Down	608
3	Pitch	Low	Soft	Down	667
3	Pitch	Low	Soft	Down	510
3	Pitch	Low	Soft	Down	606
3	Pitch	Low	Soft	Centre	524
3	Pitch	Low	Soft	Centre	688
3	Pitch	Low	Soft	Centre	385
3	Pitch	Low	Soft	Centre	403
3	Pitch	Low	Soft	Centre	591
3	Pitch	Low	Soft	Centre	473
3	Pitch	Low	Soft	Centre	621
3	Pitch	Low	Soft	Centre	435
3	Pitch	Low	Soft	Centre	452
3	Pitch	Low	Soft	Centre	422
3	Pitch	Low	Soft	Centre	570
3	Pitch	Low	Soft	Centre	378
3	Pitch	Low	Soft	Centre	504
3	Pitch	Low	Soft	Centre	519
3	Pitch	Low	Soft	Centre	533
3	Pitch	Low	Soft	Centre	583
3	Pitch	Low	Soft	Centre	445
3	Pitch	Low	Soft	Centre	466
3	Pitch	Low	Soft	Centre
3	Pitch	Low	Soft	Centre	508
3	Pitch	Low	Soft	Centre	668
3	Pitch	Low	Soft	Centre	531
3	Pitch	Low	Soft	Centre	602
3	Pitch	Low	Soft	Centre	460
3	Pitch	Low	Soft	Centre	345
3	Pitch	Low	Soft	Centre	382
3	Pitch	Low	Soft	Centre	422
3	Pitch	Low	Soft	Centre	423
3	Pitch	Low	Soft	Centre	466
3	Loudness	High	Loud	Up
3	Loudness	High	Loud	Up	492
3	Loudness	High	Loud	Up	399
3	Loudness	High	Loud	Up	676
3	Loudness	High	Loud	Up	466
3	Loudness	High	Loud	Up	424
3	Loudness	High	Loud	Up	401
3	Loudness	High	Loud	Up	435
3	Loudness	High	Loud	Up
3	Loudness	High	Loud	Up	438
3	Loudness	High	Loud	Up	456
3	Loudness	High	Loud	Up	496
3	Loudness	High	Loud	Up	702
3	Loudness	High	Loud	Up	424
3	Loudness	High	Loud	Up	371
3	Loudness	High	Loud	Up	474
3	Loudness	High	Loud	Up	651
3	Loudness	High	Loud	Up	488
3	Loudness	High	Loud	Up	498
3	Loudness	High	Loud	Up	484
3	Loudness	High	Loud	Up	407
3	Loudness	High	Loud	Up	494
3	Loudness	High	Loud	Up	464
3	Loudness	High	Loud	Up	502
3	Loudness	High	Loud	Up	602
3	Loudness	High	Loud	Up	511
3	Loudness	High	Loud	Up	551
3	Loudness	High	Loud	Up	397
3	Loudness	High	Loud	Up	371
3	Loudness	High	Loud	Up	396
3	Loudness	High	Loud	Down	655
3	Loudness	High	Loud	Down	558
3	Loudness	High	Loud	Down	462
3	Loudness	High	Loud	Down
3	Loudness	High	Loud	Down	536
3	Loudness	High	Loud	Down	502
3	Loudness	High	Loud	Down	446
3	Loudness	High	Loud	Down	520
3	Loudness	High	Loud	Down	468
3	Loudness	High	Loud	Down	456
3	Loudness	High	Loud	Down	569
3	Loudness	High	Loud	Down	544
3	Loudness	High	Loud	Down	548
3	Loudness	High	Loud	Down	417
3	Loudness	High	Loud	Down	617
3	Loudness	High	Loud	Down	477
3	Loudness	High	Loud	Down	437
3	Loudness	High	Loud	Down	610
3	Loudness	High	Loud	Down	545
3	Loudness	High	Loud	Down	390
3	Loudness	High	Loud	Down	418
3	Loudness	High	Loud	Down	614
3	Loudness	High	Loud	Down	493
3	Loudness	High	Loud	Down	494
3	Loudness	High	Loud	Down	460
3	Loudness	High	Loud	Down	436
3	Loudness	High	Loud	Down	430
3	Loudness	High	Loud	Down	442
3	Loudness	High	Loud	Centre	465
3	Loudness	High	Loud	Centre	518
3	Loudness	High	Loud	Centre
3	Loudness	High	Loud	Centre	494
3	Loudness	High	Loud	Centre	503
3	Loudness	High	Loud	Centre	464
3	Loudness	High	Loud	Centre	593
3	Loudness	High	Loud	Centre	724
3	Loudness	High	Loud	Centre	681
3	Loudness	High	Loud	Centre	556
3	Loudness	High	Loud	Centre	572
3	Loudness	High	Loud	Centre	454
3	Loudness	High	Loud	Centre	463
3	Loudness	High	Loud	Centre	583
3	Loudness	High	Loud	Centre	594
3	Loudness	High	Loud	Centre	626
3	Loudness	High	Loud	Centre	651
3	Loudness	High	Loud	Centre	591
3	Loudness	High	Loud	Centre	568
3	Loudness	High	Loud	Centre	388
3	Loudness	High	Loud	Centre	535
3	Loudness	High	Loud	Centre	443
3	Loudness	High	Loud	Centre	434
3	Loudness	High	Loud	Centre	438
3	Loudness	High	Loud	Centre	425
3	Loudness	High	Loud	Centre	536
3	Loudness	High	Loud	Centre	442
3	Loudness	High	Soft	Up	568
3	Loudness	High	Soft	Up	451
3	Loudness	High	Soft	Up	442
3	Loudness	High	Soft	Up	469
3	Loudness	High	Soft	Up	463
3	Loudness	High	Soft	Up	564
3	Loudness	High	Soft	Up	439
3	Loudness	High	Soft	Up	607
3	Loudness	High	Soft	Up	445
3	Loudness	High	Soft	Up	559
3	Loudness	High	Soft	Up	554
3	Loudness	High	Soft	Up	398
3	Loudness	High	Soft	Up	698
3	Loudness	High	Soft	Up	511
3	Loudness	High	Soft	Up	736
3	Loudness	High	Soft	Up	586
3	Loudness	High	Soft	Up	412
3	Loudness	High	Soft	Up	621
3	Loudness	High	Soft	Up	552
3	Loudness	High	Soft	Up	448
3	Loudness	High	Soft	Up	477
3	Loudness	High	Soft	Up	612
3	Loudness	High	Soft	Up	516
3	Loudness	High	Soft	Up	507
3	Loudness	High	Soft	Up	538
3	Loudness	High	Soft	Up	437
3	Loudness	High	Soft	Up
3	Loudness	High	Soft	Down	570
3	Loudness	High	Soft	Down	449
3	Loudness	High	Soft	Down	577
3	Loudness	High	Soft	Down	507
3	Loudness	High	Soft	Down	692
3	Loudness	High	Soft	Down	543
3	Loudness	High	Soft	Down	421
3	Loudness	High	Soft	Down
3	Loudness	High	Soft	Down	546
3	Loudness	High	Soft	Down	518
3	Loudness	High	Soft	Down	499
3	Loudness	High	Soft	Down	378
3	Loudness	High	Soft	Down	546
3	Loudness	High	Soft	Down	752
3	Loudness	High	Soft	Down	492
3	Loudness	High	Soft	Down	579
3	Loudness	High	Soft	Down	524
3	Loudness	High	Soft	Down	663
3	Loudness	High	Soft	Down	606
3	Loudness	High	Soft	Down	431
3	Loudness	High	Soft	Down
3	Loudness	High	Soft	Down	457
3	Loudness	High	Soft	Down	489
3	Loudness	High	Soft	Down	452
3	Loudness	High	Soft	Down	625
3	Loudness	High	Soft	Down	497
3	Loudness	High	Soft	Down	592
3	Loudness	High	Soft	Down	507
3	Loudness	High	Soft	Down	620
3	Loudness	High	Soft	Down	638
3	Loudness	High	Soft	Centre	541
3	Loudness	High	Soft	Centre	568
3	Loudness	High	Soft	Centre	693
3	Loudness	High	Soft	Centre	429
3	Loudness	High	Soft	Centre	377
3	Loudness	High	Soft	Centre	475
3	Loudness	High	Soft	Centre	581
3	Loudness	High	Soft	Centre	469
3	Loudness	High	Soft	Centre	671
3	Loudness	High	Soft	Centre	604
3	Loudness	High	Soft	Centre	430
3	Loudness	High	Soft	Centre	468
3	Loudness	High	Soft	Centre
3	Loudness	High	Soft	Centre	487
3	Loudness	High	Soft	Centre	655
3	Loudness	High	Soft	Centre	611
3	Loudness	High	Soft	Centre	506
3	Loudness	High	Soft	Centre	499
3	Loudness	High	Soft	Centre	503
3	Loudness	High	Soft	Centre	475
3	Loudness	High	Soft	Centre	434
3	Loudness	High	Soft	Centre	449
3	Loudness	High	Soft	Centre	450
3	Loudness	High	Soft	Centre	575
3	Loudness	High	Soft	Centre	760
3	Loudness	High	Soft	Centre	584
3	Loudness	Low	Loud	Up	627
3	Loudness	Low	Loud	Up	421
3	Loudness	Low	Loud	Up	488
3	Loudness	Low	Loud	Up	480
3	Loudness	Low	Loud	Up	598
3	Loudness	Low	Loud	Up	463
3	Loudness	Low	Loud	Up	570
3	Loudness	Low	Loud	Up	367
3	Loudness	Low	Loud	Up	485
3	Loudness	Low	Loud	Up	396
3	Loudness	Low	Loud	Up	549
3	Loudness	Low	Loud	Up	358
3	Loudness	Low	Loud	Up	397
3	Loudness	Low	Loud	Up	454
3	Loudness	Low	Loud	Up
3	Loudness	Low	Loud	Up	566
3	Loudness	Low	Loud	Up	449
3	Loudness	Low	Loud	Up	472
3	Loudness	Low	Loud	Up	557
3	Loudness	Low	Loud	Up	551
3	Loudness	Low	Loud	Up	444
3	Loudness	Low	Loud	Up	486
3	Loudness	Low	Loud	Up	616
3	Loudness	Low	Loud	Up	443
3	Loudness	Low	Loud	Up	584
3	Loudness	Low	Loud	Up	376
3	Loudness	Low	Loud	Up	438
3	Loudness	Low	Loud	Up	387
3	Loudness	Low	Loud	Up	487
3	Loudness	Low	Loud	Down	644
3	Loudness	Low	Loud	Down	575
3	Loudness	Low	Loud	Down	490
3	Loudness	Low	Loud	Down	359
3	Loudness	Low	Loud	Down	410
3	Loudness	Low	Loud	Down	397
3	Loudness	Low	Loud	Down	424
3	Loudness	Low	Loud	Down	375
3	Loudness	Low	Loud	Down	486
3	Loudness	Low	Loud	Down
3	Loudness	Low	Loud	Down	389
3	Loudness	Low	Loud	Down	407
3	Loudness	Low	Loud	Down	407
3	Loudness	Low	Loud	Down	457
3	Loudness	Low	Loud	Down	452
3	Loudness	Low	Loud	Down	469
3	Loudness	Low	Loud	Down	431
3	Loudness	Low	Loud	Down	384
3	Loudness	Low	Loud	Down	448
3	Loudness	Low	Loud	Down	528
3	Loudness	Low	Loud	Down	429
3	Loudness	Low	Loud	Down	449
3	Loudness	Low	Loud	Down	553
3	Loudness	Low	Loud	Down
3	Loudness	Low	Loud	Down	495
3	Loudness	Low	Loud	Down	500
3	Loudness	Low	Loud	Down	540
3	Loudness	Low	Loud	Down	511
3	Loudness	Low	Loud	Down	467
3	Loudness	Low	Loud	Centre	476
3	Loudness	Low	Loud	Centre	549
3	Loudness	Low	Loud	Centre	423
3	Loudness	Low	Loud	Centre	450
3	Loudness	Low	Loud	Centre	534
3	Loudness	Low	Loud	Centre	538
3	Loudness	Low	Loud	Centre
3	Loudness	Low	Loud	Centre	507
3	Loudness	Low	Loud	Centre	573
3	Loudness	Low	Loud	Centre	449
3	Loudness	Low	Loud	Centre	506
3	Loudness	Low	Loud	Centre	531
3	Loudness	Low	Loud	Centre	613
3	Loudness	Low	Loud	Centre	477
3	Loudness	Low	Loud	Centre	462
3	Loudness	Low	Loud	Centre	540
3	Loudness	Low	Loud	Centre	577
3	Loudness	Low	Loud	Centre	451
3	Loudness	Low	Loud	Centre	487
3	Loudness	Low	Loud	Centre	385
3	Loudness	Low	Loud	Centre	414
3	Loudness	Low	Loud	Centre	516
3	Loudness	Low	Loud	Centre	353
3	Loudness	Low	Loud	Centre	607
3	Loudness	Low	Loud	Centre	659
3	Loudness	Low	Loud	Centre	485
3	Loudness	Low	Loud	Centre	445
3	Loudness	Low	Loud	Centre	394
3	Loudness	Low	Loud	Centre	418
3	Loudness	Low	Soft	Up	563
3	Loudness	Low	Soft	Up	458
3	Loudness	Low	Soft	Up	574
3	Loudness	Low	Soft	Up	513
3	Loudness	Low	Soft	Up	461
3	Loudness	Low	Soft	Up	445
3	Loudness	Low	Soft	Up	609
3	Loudness	Low	Soft	Up	508
3	Loudness	Low	Soft	Up	595
3	Loudness	Low	Soft	Up	705
3	Loudness	Low	Soft	Up	691
3	Loudness	Low	Soft	Up	770
3	Loudness	Low	Soft	Up	463
3	Loudness	Low	Soft	Up	642
3	Loudness	Low	Soft	Up
3	Loudness	Low	Soft	Up	458
3	Loudness	Low	Soft	Up	425
3	Loudness	Low	Soft	Up	689
3	Loudness	Low	Soft	Up	629
3	Loudness	Low	Soft	Up	654
3	Loudness	Low	Soft	Up	703
3	Loudness	Low	Soft	Up	582
3	Loudness	Low	Soft	Up	563
3	Loudness	Low	Soft	Up	745
3	Loudness	Low	Soft	Up	623
3	Loudness	Low	Soft	Up	753
3	Loudness	Low	Soft	Down	609
3	Loudness	Low	Soft	Down	518
3	Loudness	Low	Soft	Down	499
3	Loudness	Low	Soft	Down
3	Loudness	Low	Soft	Down	496
3	Loudness	Low	Soft	Down	475
3	Loudness	Low	Soft	Down	668
3	Loudness	Low	Soft	Down	545
3	Loudness	Low	Soft	Down
[truncated: 25,414 more rows]

## Sheet: averaged
sub	Task	Pitch	Loudness	Position	RT
1	Pitch	High	Loud	Up	459.172
1	Pitch	High	Loud	Down	456.407
1	Pitch	High	Loud	Centre	523.276
1	Pitch	High	Soft	Up	542.444
1	Pitch	High	Soft	Down	482.68
1	Pitch	High	Soft	Centre	504.458
1	Pitch	Low	Loud	Up	594.227
1	Pitch	Low	Loud	Down	643.8
1	Pitch	Low	Loud	Centre	609.8
1	Pitch	Low	Soft	Up	540.37
1	Pitch	Low	Soft	Down	510
1	Pitch	Low	Soft	Centre	506.308
1	Loudness	High	Loud	Up	439.759
1	Loudness	High	Loud	Down	462.069
1	Loudness	High	Loud	Centre	469.214
1	Loudness	High	Soft	Up	507.905
1	Loudness	High	Soft	Down	504.583
1	Loudness	High	Soft	Centre	480.875
1	Loudness	Low	Loud	Up	395.276
1	Loudness	Low	Loud	Down	418.321
1	Loudness	Low	Loud	Centre	415.429
1	Loudness	Low	Soft	Up	491.385
1	Loudness	Low	Soft	Down	468.423
1	Loudness	Low	Soft	Centre	499.692
2	Pitch	High	Loud	Up	497.517
2	Pitch	High	Loud	Down	539.414
2	Pitch	High	Loud	Centre	498.107
2	Pitch	High	Soft	Up	474.25
2	Pitch	High	Soft	Down	536.586
2	Pitch	High	Soft	Centre	537.103
2	Pitch	Low	Loud	Up	488.414
2	Pitch	Low	Loud	Down	467.286
2	Pitch	Low	Loud	Centre	510.571
2	Pitch	Low	Soft	Up	502.517
2	Pitch	Low	Soft	Down	481.69
2	Pitch	Low	Soft	Centre	474.481
2	Loudness	High	Loud	Up	592.786
2	Loudness	High	Loud	Down	635.192
2	Loudness	High	Loud	Centre	605.643
2	Loudness	High	Soft	Up	597.259
2	Loudness	High	Soft	Down	511
2	Loudness	High	Soft	Centre	573.143
2	Loudness	Low	Loud	Up	594.577
2	Loudness	Low	Loud	Down	616.56
2	Loudness	Low	Loud	Centre	614.464
2	Loudness	Low	Soft	Up	593.571
2	Loudness	Low	Soft	Down	572.345
2	Loudness	Low	Soft	Centre	544.423
3	Pitch	High	Loud	Up	448.036
3	Pitch	High	Loud	Down	431.962
3	Pitch	High	Loud	Centre	457.296
3	Pitch	High	Soft	Up	439.655
3	Pitch	High	Soft	Down	453.48
3	Pitch	High	Soft	Centre	446.931
3	Pitch	Low	Loud	Up	493.333
3	Pitch	Low	Loud	Down	495.759
3	Pitch	Low	Loud	Centre	475.586
3	Pitch	Low	Soft	Up	555.76
3	Pitch	Low	Soft	Down	536.731
3	Pitch	Low	Soft	Centre	492.821
3	Loudness	High	Loud	Up	481.071
3	Loudness	High	Loud	Down	501.63
3	Loudness	High	Loud	Centre	528.5
3	Loudness	High	Soft	Up	523.462
3	Loudness	High	Soft	Down	541.786
3	Loudness	High	Soft	Centre	531.76
3	Loudness	Low	Loud	Up	482.464
3	Loudness	Low	Loud	Down	462.074
3	Loudness	Low	Loud	Centre	493.536
3	Loudness	Low	Soft	Up	592.84
3	Loudness	Low	Soft	Down	521.56
3	Loudness	Low	Soft	Centre	493.731
4	Pitch	High	Loud	Up	433.828
4	Pitch	High	Loud	Down	431.179
4	Pitch	High	Loud	Centre	456
4	Pitch	High	Soft	Up	410.862
4	Pitch	High	Soft	Down	450.929
4	Pitch	High	Soft	Centre	430.786
4	Pitch	Low	Loud	Up	501.107
4	Pitch	Low	Loud	Down	491.276
4	Pitch	Low	Loud	Centre	512.607
4	Pitch	Low	Soft	Up	519.179
4	Pitch	Low	Soft	Down	461.379
4	Pitch	Low	Soft	Centre	460.63
4	Loudness	High	Loud	Up	527.69
4	Loudness	High	Loud	Down	481.346
4	Loudness	High	Loud	Centre	535.28
4	Loudness	High	Soft	Up	592.37
4	Loudness	High	Soft	Down	576.448
4	Loudness	High	Soft	Centre	563.462
4	Loudness	Low	Loud	Up	591.75
4	Loudness	Low	Loud	Down	551.407
4	Loudness	Low	Loud	Centre	525.786
4	Loudness	Low	Soft	Up	563.333
4	Loudness	Low	Soft	Down	554.679
4	Loudness	Low	Soft	Centre	558.88
5	Pitch	High	Loud	Up	329.379
5	Pitch	High	Loud	Down	324.963
5	Pitch	High	Loud	Centre	330.607
5	Pitch	High	Soft	Up	301.793
5	Pitch	High	Soft	Down	355.667
5	Pitch	High	Soft	Centre	339.222
5	Pitch	Low	Loud	Up	353.111
5	Pitch	Low	Loud	Down	319.741
5	Pitch	Low	Loud	Centre	324.621
5	Pitch	Low	Soft	Up	340.926
5	Pitch	Low	Soft	Down	312.379
5	Pitch	Low	Soft	Centre	327.464
5	Loudness	High	Loud	Up	395.821
5	Loudness	High	Loud	Down	455.963
5	Loudness	High	Loud	Centre	433.407
5	Loudness	High	Soft	Up	437.542
5	Loudness	High	Soft	Down	394.552
5	Loudness	High	Soft	Centre	406.414
5	Loudness	Low	Loud	Up	396.607
5	Loudness	Low	Loud	Down	451.655
5	Loudness	Low	Loud	Centre	422.778
5	Loudness	Low	Soft	Up	474.107
5	Loudness	Low	Soft	Down	411.276
5	Loudness	Low	Soft	Centre	415.179
6	Pitch	High	Loud	Up	468.926
6	Pitch	High	Loud	Down	492.308
6	Pitch	High	Loud	Centre	432.462
6	Pitch	High	Soft	Up	428.593
6	Pitch	High	Soft	Down	555.269
6	Pitch	High	Soft	Centre	542.115
6	Pitch	Low	Loud	Up	601.64
6	Pitch	Low	Loud	Down	502.821
6	Pitch	Low	Loud	Centre	526.231
6	Pitch	Low	Soft	Up	560.423
6	Pitch	Low	Soft	Down	517.679
6	Pitch	Low	Soft	Centre	514.962
6	Loudness	High	Loud	Up	520.852
6	Loudness	High	Loud	Down	530.259
6	Loudness	High	Loud	Centre	515.741
6	Loudness	High	Soft	Up	523.036
6	Loudness	High	Soft	Down	528.885
6	Loudness	High	Soft	Centre	546.208
6	Loudness	Low	Loud	Up	531.893
6	Loudness	Low	Loud	Down	500.481
6	Loudness	Low	Loud	Centre	474.231
6	Loudness	Low	Soft	Up	533.909
6	Loudness	Low	Soft	Down	610.345
6	Loudness	Low	Soft	Centre	511.643
7	Pitch	High	Loud	Up	436.148
7	Pitch	High	Loud	Down	486.107
7	Pitch	High	Loud	Centre	494.074
7	Pitch	High	Soft	Up	444.964
7	Pitch	High	Soft	Down	452
7	Pitch	High	Soft	Centre	429.357
7	Pitch	Low	Loud	Up	464.462
7	Pitch	Low	Loud	Down	425.5
7	Pitch	Low	Loud	Centre	419.519
7	Pitch	Low	Soft	Up	491.778
7	Pitch	Low	Soft	Down	497.607
7	Pitch	Low	Soft	Centre	463.786
7	Loudness	High	Loud	Up	612.538
7	Loudness	High	Loud	Down	618.68
7	Loudness	High	Loud	Centre	544.682
7	Loudness	High	Soft	Up	568.111
7	Loudness	High	Soft	Down	613.96
7	Loudness	High	Soft	Centre	586.48
7	Loudness	Low	Loud	Up	528.2
7	Loudness	Low	Loud	Down	479.179
7	Loudness	Low	Loud	Centre	546.667
7	Loudness	Low	Soft	Up	615.607
7	Loudness	Low	Soft	Down	612
7	Loudness	Low	Soft	Centre	623.92
8	Pitch	High	Loud	Up	411.966
8	Pitch	High	Loud	Down	468.034
8	Pitch	High	Loud	Centre	439.679
8	Pitch	High	Soft	Up	409.793
8	Pitch	High	Soft	Down	448.148
8	Pitch	High	Soft	Centre	432.926
8	Pitch	Low	Loud	Up	493.357
8	Pitch	Low	Loud	Down	471.172
8	Pitch	Low	Loud	Centre	460.793
8	Pitch	Low	Soft	Up	473
8	Pitch	Low	Soft	Down	424.786
8	Pitch	Low	Soft	Centre	449.481
8	Loudness	High	Loud	Up	480.32
8	Loudness	High	Loud	Down	501.692
8	Loudness	High	Loud	Centre	495.458
8	Loudness	High	Soft	Up	523.769
8	Loudness	High	Soft	Down	521.036
8	Loudness	High	Soft	Centre	503.222
8	Loudness	Low	Loud	Up	525.679
8	Loudness	Low	Loud	Down	521.333
8	Loudness	Low	Loud	Centre	477.56
8	Loudness	Low	Soft	Up	509.172
8	Loudness	Low	Soft	Down	515.25
8	Loudness	Low	Soft	Centre	517.25
10	Pitch	High	Loud	Up	511.552
10	Pitch	High	Loud	Down	551.586
10	Pitch	High	Loud	Centre	543.679
10	Pitch	High	Soft	Up	502.107
10	Pitch	High	Soft	Down	546.759
10	Pitch	High	Soft	Centre	513.069
10	Pitch	Low	Loud	Up	552.185
10	Pitch	Low	Loud	Down	520.893
10	Pitch	Low	Loud	Centre	557
10	Pitch	Low	Soft	Up	548
10	Pitch	Low	Soft	Down	517.036
10	Pitch	Low	Soft	Centre	537.852
10	Loudness	High	Loud	Up	749.864
10	Loudness	High	Loud	Down	679.667
10	Loudness	High	Loud	Centre	700.917
10	Loudness	High	Soft	Up	720.5
10	Loudness	High	Soft	Down	711.37
10	Loudness	High	Soft	Centre	708.417
10	Loudness	Low	Loud	Up	690.615
10	Loudness	Low	Loud	Down	654.304
10	Loudness	Low	Loud	Centre	689.48
10	Loudness	Low	Soft	Up	677.222
10	Loudness	Low	Soft	Down	699.792
10	Loudness	Low	Soft	Centre	695.138
11	Pitch	High	Loud	Up	441.926
11	Pitch	High	Loud	Down	470.481
11	Pitch	High	Loud	Centre	459.607
11	Pitch	High	Soft	Up	479.926
11	Pitch	High	Soft	Down	485.593
11	Pitch	High	Soft	Centre	479.964
11	Pitch	Low	Loud	Up	568.917
11	Pitch	Low	Loud	Down	526.071
11	Pitch	Low	Loud	Centre	588.143
11	Pitch	Low	Soft	Up	534.185
11	Pitch	Low	Soft	Down	550.103
11	Pitch	Low	Soft	Centre	485.63
11	Loudness	High	Loud	Up	588.536
11	Loudness	High	Loud	Down	589.52
11	Loudness	High	Loud	Centre	532.16
11	Loudness	High	Soft	Up	521.462
11	Loudness	High	Soft	Down	548.071
11	Loudness	High	Soft	Centre	548.815
11	Loudness	Low	Loud	Up	496
11	Loudness	Low	Loud	Down	488.679
11	Loudness	Low	Loud	Centre	491.429
11	Loudness	Low	Soft	Up	585.36
11	Loudness	Low	Soft	Down	634.444
11	Loudness	Low	Soft	Centre	584.565
12	Pitch	High	Loud	Up	666.333
12	Pitch	High	Loud	Down	623.481
12	Pitch	High	Loud	Centre	536.667
12	Pitch	High	Soft	Up	563.111
12	Pitch	High	Soft	Down	586.8
12	Pitch	High	Soft	Centre	615.414
12	Pitch	Low	Loud	Up	598.048
12	Pitch	Low	Loud	Down	700.92
12	Pitch	Low	Loud	Centre	627
12	Pitch	Low	Soft	Up	615.034
12	Pitch	Low	Soft	Down	695.481
12	Pitch	Low	Soft	Centre	680.308
12	Loudness	High	Loud	Up	711.304
12	Loudness	High	Loud	Down	679
12	Loudness	High	Loud	Centre	672.217
12	Loudness	High	Soft	Up	710.048
12	Loudness	High	Soft	Down	699.583
12	Loudness	High	Soft	Centre	718.4
12	Loudness	Low	Loud	Up	677.955
12	Loudness	Low	Loud	Down	653.042
12	Loudness	Low	Loud	Centre	649.696
12	Loudness	Low	Soft	Up	760.895
12	Loudness	Low	Soft	Down	749.045
12	Loudness	Low	Soft	Centre	773.8
14	Pitch	High	Loud	Up	443.207
14	Pitch	High	Loud	Down	474.115
14	Pitch	High	Loud	Centre	483.074
14	Pitch	High	Soft	Up	460.893
14	Pitch	High	Soft	Down	468.214
14	Pitch	High	Soft	Centre	451.963
14	Pitch	Low	Loud	Up	467.929
14	Pitch	Low	Loud	Down	437.714
14	Pitch	Low	Loud	Centre	468.759
14	Pitch	Low	Soft	Up	527.769
14	Pitch	Low	Soft	Down	428.852
14	Pitch	Low	Soft	Centre	449.714
14	Loudness	High	Loud	Up	550.607
14	Loudness	High	Loud	Down	570.464
14	Loudness	High	Loud	Centre	593.296
14	Loudness	High	Soft	Up	543.444
14	Loudness	High	Soft	Down	524.5
14	Loudness	High	Soft	Centre	532.038
14	Loudness	Low	Loud	Up	509.793
14	Loudness	Low	Loud	Down	570.607
14	Loudness	Low	Loud	Centre	531.333
14	Loudness	Low	Soft	Up	559.286
14	Loudness	Low	Soft	Down	545.464
14	Loudness	Low	Soft	Centre	574.63
15	Pitch	High	Loud	Up	395.357
15	Pitch	High	Loud	Down	398.321
15	Pitch	High	Loud	Centre	403.724
15	Pitch	High	Soft	Up	437.966
15	Pitch	High	Soft	Down	434.143
15	Pitch	High	Soft	Centre	423
15	Pitch	Low	Loud	Up	460.828
15	Pitch	Low	Loud	Down	443.31
15	Pitch	Low	Loud	Centre	476
15	Pitch	Low	Soft	Up	431.655
15	Pitch	Low	Soft	Down	400.852
15	Pitch	Low	Soft	Centre	424.897
15	Loudness	High	Loud	Up	482.759
15	Loudness	High	Loud	Down	499.036
15	Loudness	High	Loud	Centre	487.778
15	Loudness	High	Soft	Up	499.464
15	Loudness	High	Soft	Down	514.115
15	Loudness	High	Soft	Centre	497.679
15	Loudness	Low	Loud	Up	584.308
15	Loudness	Low	Loud	Down	518.308
15	Loudness	Low	Loud	Centre	592.786
15	Loudness	Low	Soft	Up	474.931
15	Loudness	Low	Soft	Down	485.893
15	Loudness	Low	Soft	Centre	485.704
16	Pitch	High	Loud	Up	425.643
16	Pitch	High	Loud	Down	413.393
16	Pitch	High	Loud	Centre	430.103
16	Pitch	High	Soft	Up	439.259
16	Pitch	High	Soft	Down	425.207
16	Pitch	High	Soft	Centre	430.724
16	Pitch	Low	Loud	Up	420.929
16	Pitch	Low	Loud	Down	415.724
16	Pitch	Low	Loud	Centre	402.5
16	Pitch	Low	Soft	Up	431.621
16	Pitch	Low	Soft	Down	434.828
16	Pitch	Low	Soft	Centre	429.214
16	Loudness	High	Loud	Up	541.276
16	Loudness	High	Loud	Down	476.25
16	Loudness	High	Loud	Centre	473
16	Loudness	High	Soft	Up	493.036
16	Loudness	High	Soft	Down	515.241
16	Loudness	High	Soft	Centre	493.448
16	Loudness	Low	Loud	Up	476.25
16	Loudness	Low	Loud	Down	475.84
16	Loudness	Low	Loud	Centre	487.25
16	Loudness	Low	Soft	Up	502.607
16	Loudness	Low	Soft	Down	521
16	Loudness	Low	Soft	Centre	506.786
17	Pitch	High	Loud	Up	483.76
17	Pitch	High	Loud	Down	522.519
17	Pitch	High	Loud	Centre	510.192
17	Pitch	High	Soft	Up	534.222
17	Pitch	High	Soft	Down	560.72
17	Pitch	High	Soft	Centre	530.625
17	Pitch	Low	Loud	Up	645
17	Pitch	Low	Loud	Down	580.071
17	Pitch	Low	Loud	Centre	544
17	Pitch	Low	Soft	Up	541.72
17	Pitch	Low	Soft	Down	548.536
17	Pitch	Low	Soft	Centre	541.692
17	Loudness	High	Loud	Up	621.929
17	Loudness	High	Loud	Down	620.37
17	Loudness	High	Loud	Centre	557.393
17	Loudness	High	Soft	Up	600.423
17	Loudness	High	Soft	Down	610.76
17	Loudness	High	Soft	Centre	601.231
17	Loudness	Low	Loud	Up	549.2
17	Loudness	Low	Loud	Down	587.111
17	Loudness	Low	Loud	Centre	541.321
17	Loudness	Low	Soft	Up	657.103
17	Loudness	Low	Soft	Down	635.654
17	Loudness	Low	Soft	Centre	637.296
18	Pitch	High	Loud	Up	355.214
18	Pitch	High	Loud	Down	366.154
18	Pitch	High	Loud	Centre	353.25
18	Pitch	High	Soft	Up	352.483
18	Pitch	High	Soft	Down	402.857
18	Pitch	High	Soft	Centre	359.759
18	Pitch	Low	Loud	Up	458.769
18	Pitch	Low	Loud	Down	357.414
18	Pitch	Low	Loud	Centre	403.25
18	Pitch	Low	Soft	Up	443.852
18	Pitch	Low	Soft	Down	376.793
18	Pitch	Low	Soft	Centre	393.037
18	Loudness	High	Loud	Up	430.962
18	Loudness	High	Loud	Down	419.714
18	Loudness	High	Loud	Centre	449.308
18	Loudness	High	Soft	Up	465.571
18	Loudness	High	Soft	Down	426.5
18	Loudness	High	Soft	Centre	463.538
18	Loudness	Low	Loud	Up	432.731
18	Loudness	Low	Loud	Down	398.862
18	Loudness	Low	Loud	Centre	379.407
18	Loudness	Low	Soft	Up	475.714
18	Loudness	Low	Soft	Down	471.654
18	Loudness	Low	Soft	Centre	502.115
19	Pitch	High	Loud	Up	364.821
19	Pitch	High	Loud	Down	397.143
19	Pitch	High	Loud	Centre	383.25
19	Pitch	High	Soft	Up	374.393
19	Pitch	High	Soft	Down	400
19	Pitch	High	Soft	Centre	380.37
19	Pitch	Low	Loud	Up	420.345
19	Pitch	Low	Loud	Down	364.759
19	Pitch	Low	Loud	Centre	381.321
19	Pitch	Low	Soft	Up	375.621
19	Pitch	Low	Soft	Down	350.172
19	Pitch	Low	Soft	Centre	386.536
19	Loudness	High	Loud	Up	435.103
19	Loudness	High	Loud	Down	422.63
19	Loudness	High	Loud	Centre	436.607
19	Loudness	High	Soft	Up	403.821
19	Loudness	High	Soft	Down	418.966
19	Loudness	High	Soft	Centre	419.241
19	Loudness	Low	Loud	Up	433.536
19	Loudness	Low	Loud	Down	428.964
19	Loudness	Low	Loud	Centre	407.714
19	Loudness	Low	Soft	Up	401.207
19	Loudness	Low	Soft	Down	426.857
19	Loudness	Low	Soft	Centre	412.276
20	Pitch	High	Loud	Up	540.679
20	Pitch	High	Loud	Down	511.769
20	Pitch	High	Loud	Centre	564.04
20	Pitch	High	Soft	Up	549.615
20	Pitch	High	Soft	Down	504.625
20	Pitch	High	Soft	Centre	549.643
20	Pitch	Low	Loud	Up	603.269
20	Pitch	Low	Loud	Down	560.5
20	Pitch	Low	Loud	Centre	446.5
20	Pitch	Low	Soft	Up	642.577
20	Pitch	Low	Soft	Down	650.25
20	Pitch	Low	Soft	Centre	562.154
20	Loudness	High	Loud	Up	538.083
20	Loudness	High	Loud	Down	559.346
20	Loudness	High	Loud	Centre	561.211
20	Loudness	High	Soft	Up	606.75
20	Loudness	High	Soft	Down	593.333
20	Loudness	High	Soft	Centre	580
20	Loudness	Low	Loud	Up	593.75
20	Loudness	Low	Loud	Down	570.462
20	Loudness	Low	Loud	Centre	592.043
20	Loudness	Low	Soft	Up	579.591
20	Loudness	Low	Soft	Down	661.364
20	Loudness	Low	Soft	Centre	638.231
21	Pitch	High	Loud	Up	397.143
21	Pitch	High	Loud	Down	439.069
21	Pitch	High	Loud	Centre	448.038
21	Pitch	High	Soft	Up	449.8
21	Pitch	High	Soft	Down	470.862
21	Pitch	High	Soft	Centre	530.593
21	Pitch	Low	Loud	Up	483.077
21	Pitch	Low	Loud	Down	488.84
21	Pitch	Low	Loud	Centre	458.571
21	Pitch	Low	Soft	Up	486.038
21	Pitch	Low	Soft	Down	478.321
21	Pitch	Low	Soft	Centre	446.107
21	Loudness	High	Loud	Up	525.8
21	Loudness	High	Loud	Down	583.167
21	Loudness	High	Loud	Centre	519.682
21	Loudness	High	Soft	Up	537.44
21	Loudness	High	Soft	Down	519.52
21	Loudness	High	Soft	Centre	509.462
21	Loudness	Low	Loud	Up	473.074
21	Loudness	Low	Loud	Down	523.417
21	Loudness	Low	Loud	Centre	522.696
21	Loudness	Low	Soft	Up	526.966
21	Loudness	Low	Soft	Down	495.321
21	Loudness	Low	Soft	Centre	480.107
22	Pitch	High	Loud	Up	429.107
22	Pitch	High	Loud	Down	463.966
22	Pitch	High	Loud	Centre	444.793
22	Pitch	High	Soft	Up	422.321
22	Pitch	High	Soft	Down	455.517
22	Pitch	High	Soft	Centre	443.393
22	Pitch	Low	Loud	Up	495.172
22	Pitch	Low	Loud	Down	475.536
22	Pitch	Low	Loud	Centre	474.5
22	Pitch	Low	Soft	Up	514.593
22	Pitch	Low	Soft	Down	502.034
22	Pitch	Low	Soft	Centre	523.571
22	Loudness	High	Loud	Up	604.038
22	Loudness	High	Loud	Down	626.885
22	Loudness	High	Loud	Centre	609.92
22	Loudness	High	Soft	Up	648.542
22	Loudness	High	Soft	Down	634.565
22	Loudness	High	Soft	Centre	606.731
22	Loudness	Low	Loud	Up	642.826
22	Loudness	Low	Loud	Down	675.217
22	Loudness	Low	Loud	Centre	618.238
22	Loudness	Low	Soft	Up	630.667
22	Loudness	Low	Soft	Down	648.24
22	Loudness	Low	Soft	Centre	628.821
24	Pitch	High	Loud	Up	428.103
24	Pitch	High	Loud	Down	443.655
24	Pitch	High	Loud	Centre	486.179
24	Pitch	High	Soft	Up	432.933
24	Pitch	High	Soft	Down	496.111
24	Pitch	High	Soft	Centre	443.586
24	Pitch	Low	Loud	Up	525.25
24	Pitch	Low	Loud	Down	450.321
24	Pitch	Low	Loud	Centre	433.679
24	Pitch	Low	Soft	Up	531.621
24	Pitch	Low	Soft	Down	438.857
24	Pitch	Low	Soft	Centre	464.115
24	Loudness	High	Loud	Up	472.828
24	Loudness	High	Loud	Down	512.655
24	Loudness	High	Loud	Centre	478.481
24	Loudness	High	Soft	Up	551.731
24	Loudness	High	Soft	Down	576.172
24	Loudness	High	Soft	Centre	553.75
24	Loudness	Low	Loud	Up	495.259
24	Loudness	Low	Loud	Down	576.808
24	Loudness	Low	Loud	Centre	481.692
24	Loudness	Low	Soft	Up	511.964
24	Loudness	Low	Soft	Down	461.857
24	Loudness	Low	Soft	Centre	567.759
25	Pitch	High	Loud	Up	666.231
25	Pitch	High	Loud	Down	645.333
25	Pitch	High	Loud	Centre	737.273
25	Pitch	High	Soft	Up	688.926
25	Pitch	High	Soft	Down	691.591
25	Pitch	High	Soft	Centre	687.792
25	Pitch	Low	Loud	Up	579.8
25	Pitch	Low	Loud	Down	582.36
25	Pitch	Low	Loud	Centre	503.034
25	Pitch	Low	Soft	Up	569.857
25	Pitch	Low	Soft	Down	557.6
25	Pitch	Low	Soft	Centre	548.231
25	Loudness	High	Loud	Up	708.24
25	Loudness	High	Loud	Down	652
25	Loudness	High	Loud	Centre	723.273
25	Loudness	High	Soft	Up	712.958
25	Loudness	High	Soft	Down	659.808
25	Loudness	High	Soft	Centre	667.542
25	Loudness	Low	Loud	Up	662.875
25	Loudness	Low	Loud	Down	658.783
25	Loudness	Low	Loud	Centre	696.905
25	Loudness	Low	Soft	Up	667.417
25	Loudness	Low	Soft	Down	683.833
25	Loudness	Low	Soft	Centre	656.478
27	Pitch	High	Loud	Up	525.5
27	Pitch	High	Loud	Down	515.929
27	Pitch	High	Loud	Centre	525.357
27	Pitch	High	Soft	Up	482.214
27	Pitch	High	Soft	Down	513.036
27	Pitch	High	Soft	Centre	515.148
27	Pitch	Low	Loud	Up	524.607
27	Pitch	Low	Loud	Down	501.37
27	Pitch	Low	Loud	Centre	500.857
27	Pitch	Low	Soft	Up	482.931
27	Pitch	Low	Soft	Down	493.074
27	Pitch	Low	Soft	Centre	473.714
27	Loudness	High	Loud	Up	584.143
27	Loudness	High	Loud	Down	494.577
27	Loudness	High	Loud	Centre	537.429
27	Loudness	High	Soft	Up	462.179
27	Loudness	High	Soft	Down	492.241
27	Loudness	High	Soft	Centre	476.483
27	Loudness	Low	Loud	Up	507.179
27	Loudness	Low	Loud	Down	431.448
27	Loudness	Low	Loud	Centre	439.643
27	Loudness	Low	Soft	Up	515.357
27	Loudness	Low	Soft	Down	525.214
27	Loudness	Low	Soft	Centre	503.179
28	Pitch	High	Loud	Up	436.769
28	Pitch	High	Loud	Down	447.593
28	Pitch	High	Loud	Centre	394.074
28	Pitch	High	Soft	Up	423.615
28	Pitch	High	Soft	Down	460.296
28	Pitch	High	Soft	Centre	432.821
28	Pitch	Low	Loud	Up	380.44
28	Pitch	Low	Loud	Down	401.481
28	Pitch	Low	Loud	Centre	350.32
28	Pitch	Low	Soft	Up	407.138
28	Pitch	Low	Soft	Down	380.615
28	Pitch	Low	Soft	Centre	409.444
28	Loudness	High	Loud	Up	619.2
28	Loudness	High	Loud	Down	545.167
28	Loudness	High	Loud	Centre	534.333
28	Loudness	High	Soft	Up	512.571
28	Loudness	High	Soft	Down	521.682
28	Loudness	High	Soft	Centre	500.273
28	Loudness	Low	Loud	Up	504.053
28	Loudness	Low	Loud	Down	512.25
28	Loudness	Low	Loud	Centre	504.667
28	Loudness	Low	Soft	Up	582.423
28	Loudness	Low	Soft	Down	541
28	Loudness	Low	Soft	Centre	523.24
29	Pitch	High	Loud	Up	451.88
29	Pitch	High	Loud	Down	429.296
29	Pitch	High	Loud	Centre	481.333
29	Pitch	High	Soft	Up	592.154
29	Pitch	High	Soft	Down	569.92
29	Pitch	High	Soft	Centre	511.913
29	Pitch	Low	Loud	Up	493.5
29	Pitch	Low	Loud	Down	539.962
29	Pitch	Low	Loud	Centre	586.577
29	Pitch	Low	Soft	Up	571.696
29	Pitch	Low	Soft	Down	450.542
29	Pitch	Low	Soft	Centre	485.296
29	Loudness	High	Loud	Up	443.63
29	Loudness	High	Loud	Down	502.538
29	Loudness	High	Loud	Centre	411
29	Loudness	High	Soft	Up	513.862
29	Loudness	High	Soft	Down	399.5
29	Loudness	High	Soft	Centre	510.704
29	Loudness	Low	Loud	Up	449.929
29	Loudness	Low	Loud	Down	451.821
29	Loudness	Low	Loud	Centre	443.207
29	Loudness	Low	Soft	Up	492.778
29	Loudness	Low	Soft	Down	445.923
29	Loudness	Low	Soft	Centre	499.643
30	Pitch	High	Loud	Up	440.481
30	Pitch	High	Loud	Down	456.607
30	Pitch	High	Loud	Centre	455.138
30	Pitch	High	Soft	Up	455.357
30	Pitch	High	Soft	Down	455.793
30	Pitch	High	Soft	Centre	464.222
30	Pitch	Low	Loud	Up	451.571
30	Pitch	Low	Loud	Down	471.786
30	Pitch	Low	Loud	Centre	477.793
30	Pitch	Low	Soft	Up	474.963
30	Pitch	Low	Soft	Down	478.037
30	Pitch	Low	Soft	Centre	473.036
30	Loudness	High	Loud	Up	560.111
30	Loudness	High	Loud	Down	545.536
30	Loudness	High	Loud	Centre	527.889
30	Loudness	High	Soft	Up	506.75
30	Loudness	High	Soft	Down	508.643
30	Loudness	High	Soft	Centre	549.034
30	Loudness	Low	Loud	Up	611.542
30	Loudness	Low	Loud	Down	527.385
30	Loudness	Low	Loud	Centre	569.893
30	Loudness	Low	Soft	Up	546.111
30	Loudness	Low	Soft	Down	536.929
30	Loudness	Low	Soft	Centre	572.704
31	Pitch	High	Loud	Up	434.423
31	Pitch	High	Loud	Down	445.893
31	Pitch	High	Loud	Centre	445.037
31	Pitch	High	Soft	Up	460.889
31	Pitch	High	Soft	Down	449.857
31	Pitch	High	Soft	Centre	442.214
31	Pitch	Low	Loud	Up	493.207
31	Pitch	Low	Loud	Down	489.857
31	Pitch	Low	Loud	Centre	462.296
31	Pitch	Low	Soft	Up	477.667
31	Pitch	Low	Soft	Down	465.667
31	Pitch	Low	Soft	Centre	490.222
31	Loudness	High	Loud	Up	523.462
31	Loudness	High	Loud	Down	564.76
31	Loudness	High	Loud	Centre	567.464
31	Loudness	High	Soft	Up	574.577
31	Loudness	High	Soft	Down	537.808
31	Loudness	High	Soft	Centre	519.846
31	Loudness	Low	Loud	Up	539.593
31	Loudness	Low	Loud	Down	551.172
31	Loudness	Low	Loud	Centre	574.833
31	Loudness	Low	Soft	Up	554.462
31	Loudness	Low	Soft	Down	581.556
31	Loudness	Low	Soft	Centre	629.296
32	Pitch	High	Loud	Up	502.111
32	Pitch	High	Loud	Down	477
32	Pitch	High	Loud	Centre	489.429
32	Pitch	High	Soft	Up	436.522
32	Pitch	High	Soft	Down	556.667
32	Pitch	High	Soft	Centre	464.815
32	Pitch	Low	Loud	Up	451.444
32	Pitch	Low	Loud	Down	460.607
32	Pitch	Low	Loud	Centre	541.88
32	Pitch	Low	Soft	Up	482.76
32	Pitch	Low	Soft	Down	449.593
32	Pitch	Low	Soft	Centre	379.308
32	Loudness	High	Loud	Up	650.619
32	Loudness	High	Loud	Down	613.542
32	Loudness	High	Loud	Centre	631.519
32	Loudness	High	Soft	Up	569.538
32	Loudness	High	Soft	Down	544.652
32	Loudness	High	Soft	Centre	528.417
32	Loudness	Low	Loud	Up	556.885
32	Loudness	Low	Loud	Down	527.923
32	Loudness	Low	Loud	Centre	549.926
32	Loudness	Low	Soft	Up	533.455
32	Loudness	Low	Soft	Down	533.714
32	Loudness	Low	Soft	Centre	655.706
35	Pitch	High	Loud	Up	479.828
35	Pitch	High	Loud	Down	571.75
35	Pitch	High	Loud	Centre	480.138
35	Pitch	High	Soft	Up	471.5
35	Pitch	High	Soft	Down	470.917
35	Pitch	High	Soft	Centre	464.929
35	Pitch	Low	Loud	Up	499.962
35	Pitch	Low	Loud	Down	459.92
35	Pitch	Low	Loud	Centre	523.345
35	Pitch	Low	Soft	Up	554.423
35	Pitch	Low	Soft	Down	487.963
35	Pitch	Low	Soft	Centre	515.333
35	Loudness	High	Loud	Up	528.107
35	Loudness	High	Loud	Down	541.565
35	Loudness	High	Loud	Centre	535.393
35	Loudness	High	Soft	Up	488.292
35	Loudness	High	Soft	Down	493.714
35	Loudness	High	Soft	Centre	524.296
35	Loudness	Low	Loud	Up	496.586
35	Loudness	Low	Loud	Down	523
35	Loudness	Low	Loud	Centre	468.75
35	Loudness	Low	Soft	Up	551
35	Loudness	Low	Soft	Down	585.304
35	Loudness	Low	Soft	Centre	593.407
36	Pitch	High	Loud	Up	525.741
36	Pitch	High	Loud	Down	578.036
36	Pitch	High	Loud	Centre	532.621
36	Pitch	High	Soft	Up	512.423
36	Pitch	High	Soft	Down	522.259
36	Pitch	High	Soft	Centre	551.926
36	Pitch	Low	Loud	Up	538.577
36	Pitch	Low	Loud	Down	500.724
36	Pitch	Low	Loud	Centre	480.296
36	Pitch	Low	Soft	Up	530.111
36	Pitch	Low	Soft	Down	506.607
36	Pitch	Low	Soft	Centre	508.393
36	Loudness	High	Loud	Up	561.074
36	Loudness	High	Loud	Down	635.038
36	Loudness	High	Loud	Centre	603.087
36	Loudness	High	Soft	Up	659.524
36	Loudness	High	Soft	Down	596.737
36	Loudness	High	Soft	Centre	693.87
36	Loudness	Low	Loud	Up	581.32
36	Loudness	Low	Loud	Down	595.864
36	Loudness	Low	Loud	Centre	616.375
36	Loudness	Low	Soft	Up	630.417
36	Loudness	Low	Soft	Down	569.36
36	Loudness	Low	Soft	Centre	581.538
37	Pitch	High	Loud	Up	469.138
37	Pitch	High	Loud	Down	469.962
37	Pitch	High	Loud	Centre	479
37	Pitch	High	Soft	Up	480.379
37	Pitch	High	Soft	Down	461.464
37	Pitch	High	Soft	Centre	487.069
37	Pitch	Low	Loud	Up	512.593
37	Pitch	Low	Loud	Down	487.207
37	Pitch	Low	Loud	Centre	488.556
37	Pitch	Low	Soft	Up	544.077
37	Pitch	Low	Soft	Down	507.808
37	Pitch	Low	Soft	Centre	504.115
37	Loudness	High	Loud	Up	581.792
37	Loudness	High	Loud	Down	654.607
37	Loudness	High	Loud	Centre	613.538
37	Loudness	High	Soft	Up	531.778
37	Loudness	High	Soft	Down	546.346
37	Loudness	High	Soft	Centre	549.429
37	Loudness	Low	Loud	Up	593.536
37	Loudness	Low	Loud	Down	572.852
37	Loudness	Low	Loud	Centre	594.5
37	Loudness	Low	Soft	Up	626.826
37	Loudness	Low	Soft	Down	615.852
37	Loudness	Low	Soft	Centre	616.815
38	Pitch	High	Loud	Up	366.31
38	Pitch	High	Loud	Down	436.379
38	Pitch	High	Loud	Centre	413.75
38	Pitch	High	Soft	Up	393.429
38	Pitch	High	Soft	Down	435
38	Pitch	High	Soft	Centre	397.786
38	Pitch	Low	Loud	Up	437.8
38	Pitch	Low	Loud	Down	360.828
38	Pitch	Low	Loud	Centre	389.167
38	Pitch	Low	Soft	Up	458.828
38	Pitch	Low	Soft	Down	368.655
38	Pitch	Low	Soft	Centre	415.464
38	Loudness	High	Loud	Up	558.318
38	Loudness	High	Loud	Down	542
38	Loudness	High	Loud	Centre	505.565
38	Loudness	High	Soft	Up	431.724
38	Loudness	High	Soft	Down	391.481
38	Loudness	High	Soft	Centre	408.963
38	Loudness	Low	Loud	Up	434.667
38	Loudness	Low	Loud	Down	415.625
38	Loudness	Low	Loud	Centre	418.654
38	Loudness	Low	Soft	Up	488.75
38	Loudness	Low	Soft	Down	434
38	Loudness	Low	Soft	Centre	482.929
39	Pitch	High	Loud	Up	501.4
39	Pitch	High	Loud	Down	597.5
39	Pitch	High	Loud	Centre	558.8
39	Pitch	High	Soft	Up	625.5
39	Pitch	High	Soft	Down	682.458
39	Pitch	High	Soft	Centre	695.714
39	Pitch	Low	Loud	Up	616.619
39	Pitch	Low	Loud	Down	724.25
39	Pitch	Low	Loud	Centre	665.75
39	Pitch	Low	Soft	Up	673.542
39	Pitch	Low	Soft	Down	505.8
39	Pitch	Low	Soft	Centre	567.417
39	Loudness	High	Loud	Up	576.375
39	Loudness	High	Loud	Down	587.259
39	Loudness	High	Loud	Centre	617.583
39	Loudness	High	Soft	Up	663.808
39	Loudness	High	Soft	Down	652.833
39	Loudness	High	Soft	Centre	623.227
39	Loudness	Low	Loud	Up	587.75
39	Loudness	Low	Loud	Down	524.909
39	Loudness	Low	Loud	Centre	598.846
39	Loudness	Low	Soft	Up	656.692
39	Loudness	Low	Soft	Down	657.731
39	Loudness	Low	Soft	Centre	649.2
40	Pitch	High	Loud	Up	394.667
40	Pitch	High	Loud	Down	378.536
40	Pitch	High	Loud	Centre	380.4
40	Pitch	High	Soft	Up	372.679
40	Pitch	High	Soft	Down	374
40	Pitch	High	Soft	Centre	370.214
40	Pitch	Low	Loud	Up	379.69
40	Pitch	Low	Loud	Down	397.893
40	Pitch	Low	Loud	Centre	368.276
40	Pitch	Low	Soft	Up	416.621
40	Pitch	Low	Soft	Down	403.966
40	Pitch	Low	Soft	Centre	452.536
40	Loudness	High	Loud	Up	474.679
40	Loudness	High	Loud	Down	445.143
40	Loudness	High	Loud	Centre	436.241
40	Loudness	High	Soft	Up	493.69
40	Loudness	High	Soft	Down	517.321
40	Loudness	High	Soft	Centre	478.571
40	Loudness	Low	Loud	Up	476.808
40	Loudness	Low	Loud	Down	515.556
40	Loudness	Low	Loud	Centre	481.815
40	Loudness	Low	Soft	Up	473.034
40	Loudness	Low	Soft	Down	464.31
40	Loudness	Low	Soft	Centre	463.034
41	Pitch	High	Loud	Up	496.815
41	Pitch	High	Loud	Down	499.464
41	Pitch	High	Loud	Centre	454.517
41	Pitch	High	Soft	Up	524.75
41	Pitch	High	Soft	Down	520.462
41	Pitch	High	Soft	Centre	572.393
41	Pitch	Low	Loud	Up	546.037
41	Pitch	Low	Loud	Down	505.577
41	Pitch	Low	Loud	Centre	569.852
41	Pitch	Low	Soft	Up	500
41	Pitch	Low	Soft	Down	495.724
41	Pitch	Low	Soft	Centre	495.111
41	Loudness	High	Loud	Up	565.786
41	Loudness	High	Loud	Down	565.786
41	Loudness	High	Loud	Centre	504.31
41	Loudness	High	Soft	Up	518.357
41	Loudness	High	Soft	Down	490.517
41	Loudness	High	Soft	Centre	590.071
41	Loudness	Low	Loud	Up	553.16
41	Loudness	Low	Loud	Down	567.115
41	Loudness	Low	Loud	Centre	529.69
41	Loudness	Low	Soft	Up	520.276
41	Loudness	Low	Soft	Down	492.714
41	Loudness	Low	Soft	Centre	555.846
42	Pitch	High	Loud	Up	465.138
42	Pitch	High	Loud	Down	425.222
42	Pitch	High	Loud	Centre	446.679
42	Pitch	High	Soft	Up	468.357
42	Pitch	High	Soft	Down	459.5
42	Pitch	High	Soft	Centre	446.36
42	Pitch	Low	Loud	Up	435.464
42	Pitch	Low	Loud	Down	453.643
42	Pitch	Low	Loud	Centre	416.179
42	Pitch	Low	Soft	Up	427.107
42	Pitch	Low	Soft	Down	430.538
42	Pitch	Low	Soft	Centre	451.5
42	Loudness	High	Loud	Up	803.882
42	Loudness	High	Loud	Down	772.368
42	Loudness	High	Loud	Centre	667.688
42	Loudness	High	Soft	Up	697.905
42	Loudness	High	Soft	Down	731.25
42	Loudness	High	Soft	Centre	738.421
42	Loudness	Low	Loud	Up	702.3
42	Loudness	Low	Loud	Down	713.706
42	Loudness	Low	Loud	Centre	659.765
42	Loudness	Low	Soft	Up	721.913
42	Loudness	Low	Soft	Down	735.81
42	Loudness	Low	Soft	Centre	736.429
45	Pitch	High	Loud	Up	729.783
45	Pitch	High	Loud	Down	758.63
45	Pitch	High	Loud	Centre	676.643
45	Pitch	High	Soft	Up	750.652
45	Pitch	High	Soft	Down	789.4
45	Pitch	High	Soft	Centre	714.792
45	Pitch	Low	Loud	Up	740.526
45	Pitch	Low	Loud	Down	784.905
45	Pitch	Low	Loud	Centre	774
45	Pitch	Low	Soft	Up	703
45	Pitch	Low	Soft	Down	686.333
45	Pitch	Low	Soft	Centre	667.519
45	Loudness	High	Loud	Up	690.077
45	Loudness	High	Loud	Down	749.583
45	Loudness	High	Loud	Centre	690.321
45	Loudness	High	Soft	Up	765.63
45	Loudness	High	Soft	Down	681.308
45	Loudness	High	Soft	Centre	644.786
45	Loudness	Low	Loud	Up	704.423
45	Loudness	Low	Loud	Down	712.636
45	Loudness	Low	Loud	Centre	722.731
45	Loudness	Low	Soft	Up	742.179
45	Loudness	Low	Soft	Down	747.68
45	Loudness	Low	Soft	Centre	660.231
46	Pitch	High	Loud	Up	565.567
46	Pitch	High	Loud	Down	536.889
46	Pitch	High	Loud	Centre	536.357
46	Pitch	High	Soft	Up	503.207
46	Pitch	High	Soft	Down	528.552
46	Pitch	High	Soft	Centre	490.429
46	Pitch	Low	Loud	Up	525
46	Pitch	Low	Loud	Down	493.893
46	Pitch	Low	Loud	Centre	540.393
46	Pitch	Low	Soft	Up	572.37
46	Pitch	Low	Soft	Down	513.321
46	Pitch	Low	Soft	Centre	583.963
46	Loudness	High	Loud	Up	611.385
46	Loudness	High	Loud	Down	600.65
46	Loudness	High	Loud	Centre	641.667
46	Loudness	High	Soft	Up	533.929
46	Loudness	High	Soft	Down	498.481
46	Loudness	High	Soft	Centre	544.107
46	Loudness	Low	Loud	Up	585.963
46	Loudness	Low	Loud	Down	558.963
46	Loudness	Low	Loud	Centre	602.192
46	Loudness	Low	Soft	Up	569.565
46	Loudness	Low	Soft	Down	600.269
46	Loudness	Low	Soft	Centre	602.708
48	Pitch	High	Loud	Up	514.593
48	Pitch	High	Loud	Down	494
48	Pitch	High	Loud	Centre	469.464
48	Pitch	High	Soft	Up	539.731
48	Pitch	High	Soft	Down	542.815
48	Pitch	High	Soft	Centre	548.583
48	Pitch	Low	Loud	Up	604.519
48	Pitch	Low	Loud	Down	493.63
48	Pitch	Low	Loud	Centre	511.4
48	Pitch	Low	Soft	Up	555.538
48	Pitch	Low	Soft	Down	511.04
48	Pitch	Low	Soft	Centre	507.44
48	Loudness	High	Loud	Up	535.76
48	Loudness	High	Loud	Down	567.611
48	Loudness	High	Loud	Centre	504.182
48	Loudness	High	Soft	Up	624.8
48	Loudness	High	Soft	Down	607.304
48	Loudness	High	Soft	Centre	554.087
48	Loudness	Low	Loud	Up	562.056
48	Loudness	Low	Loud	Down	610.9
48	Loudness	Low	Loud	Centre	655.654
48	Loudness	Low	Soft	Up	598.84
48	Loudness	Low	Soft	Down	605.077
48	Loudness	Low	Soft	Centre	530.682
49	Pitch	High	Loud	Up	469.852
49	Pitch	High	Loud	Down	563.308
49	Pitch	High	Loud	Centre	509.536
49	Pitch	High	Soft	Up	493.621
49	Pitch	High	Soft	Down	505.889
49	Pitch	High	Soft	Centre	477.793
49	Pitch	Low	Loud	Up	450.407
49	Pitch	Low	Loud	Down	398.828
49	Pitch	Low	Loud	Centre	496.214
49	Pitch	Low	Soft	Up	546.862
49	Pitch	Low	Soft	Down	452.462
49	Pitch	Low	Soft	Centre	554.643
49	Loudness	High	Loud	Up	484.483
49	Loudness	High	Loud	Down	473.786
49	Loudness	High	Loud	Centre	422.321
49	Loudness	High	Soft	Up	521.269
49	Loudness	High	Soft	Down	514.333
49	Loudness	High	Soft	Centre	525.154
49	Loudness	Low	Loud	Up	474.036
49	Loudness	Low	Loud	Down	422.231
49	Loudness	Low	Loud	Centre	506
49	Loudness	Low	Soft	Up	518.44
49	Loudness	Low	Soft	Down	506.444
49	Loudness	Low	Soft	Centre	517.481
50	Pitch	High	Loud	Up	487.893
50	Pitch	High	Loud	Down	503.519
50	Pitch	High	Loud	Centre	501.786
50	Pitch	High	Soft	Up	465.231
50	Pitch	High	Soft	Down	475.857
50	Pitch	High	Soft	Centre	495.172
50	Pitch	Low	Loud	Up	463.154
50	Pitch	Low	Loud	Down	521.714
50	Pitch	Low	Loud	Centre	467.36
50	Pitch	Low	Soft	Up	505.741
50	Pitch	Low	Soft	Down	505.423
50	Pitch	Low	Soft	Centre	500.444
50	Loudness	High	Loud	Up	486.536
50	Loudness	High	Loud	Down	465.84
50	Loudness	High	Loud	Centre	488.038
50	Loudness	High	Soft	Up	476.455
50	Loudness	High	Soft	Down	514.556
50	Loudness	High	Soft	Centre	491.923
50	Loudness	Low	Loud	Up	545
50	Loudness	Low	Loud	Down	505.808
50	Loudness	Low	Loud	Centre	467.708
50	Loudness	Low	Soft	Up	512.962
50	Loudness	Low	Soft	Down	513.071
50	Loudness	Low	Soft	Centre	521.429

## Sheet: descriptive
Task				Descriptive Statistics (rptANOVA)
	Pitch	Loudness	Position	Valid N	Mean	CI -95	CI +95	Median	Minimum	Maximum	Lower quartilies	Upper quartilies	Std.Dev.	SE
Pitch	High	Loud	Up	41	470.535	445.044	496.026	459.172	329.379	729.783	429.107	501.4	80.7614	12.6128
Pitch	High	Loud	Centre	41	479.157	455.364	502.949	479	330.607	737.273	444.793	510.192	75.3783	11.7721
Pitch	High	Loud	Down	41	486.265	460.602	511.928	470.481	324.963	758.63	436.379	522.519	81.3047	12.6977
Pitch	High	Soft	Up	41	477.866	451.128	504.604	465.231	301.793	750.652	432.933	512.423	84.7105	13.2296
Pitch	High	Soft	Centre	41	488.953	462.279	515.627	477.793	339.222	714.792	432.926	530.625	84.508	13.1979
Pitch	High	Soft	Down	41	498.485	472.163	524.807	475.857	355.667	789.4	452	536.586	83.3923	13.0237
Pitch	Low	Loud	Up	41	507.665	482.933	532.398	493.5	353.111	740.526	458.769	552.185	78.3581	12.2375
Pitch	Low	Loud	Centre	41	493.036	465.466	520.607	480.296	324.621	774	446.5	540.393	87.3473	13.6414
Pitch	Low	Loud	Down	41	491.948	461.914	521.982	488.84	319.741	784.905	443.31	520.893	95.1525	14.8603
Pitch	Low	Soft	Up	41	513.743	490.439	537.048	519.179	340.926	703	474.963	554.423	73.8327	11.5307
Pitch	Low	Soft	Centre	41	487.753	465.794	509.713	485.63	327.464	680.308	449.714	515.333	69.5725	10.8654
Pitch	Low	Soft	Down	41	482.076	457.054	507.099	487.963	312.379	695.481	434.828	511.04	79.2752	12.3807
Vol	High	Loud	Up	41	557.356	529.014	585.698	550.607	395.821	803.882	484.483	604.038	89.7922	14.0232
Vol	High	Loud	Centre	41	545.433	519.998	570.867	534.333	411	723.273	488.038	605.643	80.5814	12.5847
Vol	High	Loud	Down	41	559.632	533.192	586.071	559.346	419.714	772.368	499.036	618.68	83.7636	13.0817
Vol	High	Soft	Up	41	556.958	529.993	583.923	531.778	403.821	765.63	506.75	600.423	85.4286	13.3417
Vol	High	Soft	Centre	41	549.842	524.932	574.752	544.107	406.414	738.421	500.273	586.48	78.919	12.3251
Vol	High	Soft	Down	41	545.987	519.743	572.231	524.5	391.481	731.25	508.643	596.737	83.1446	12.985
Vol	Low	Loud	Up	41	542.229	516.807	567.651	539.593	395.276	704.423	482.464	591.75	80.5414	12.5785
Vol	Low	Loud	Centre	41	537.983	510.743	565.222	529.69	379.407	722.731	477.56	598.846	86.299	13.4776
Vol	Low	Loud	Down	41	537.136	511.394	562.878	524.909	398.862	713.706	479.179	576.808	81.5549	12.7367
Vol	Low	Soft	Up	41	566.35	541.282	591.418	554.462	401.207	760.895	511.964	615.607	79.4202	12.4033
Vol	Low	Soft	Centre	41	565.949	540.279	591.619	558.88	412.276	773.8	503.179	628.821	81.3274	12.7012
Vol	Low	Soft	Down	41	562.884	534.667	591.101	545.464	411.276	749.045	495.321	615.852	89.3957	13.9613
